# Supplementary material for: A Revision of Malagasy Species of Anochetus Mayr and Odontomachus Latreille (Hymenoptera: Formicidae)
Source: PLoS One. 2008 May 28;3(5):e1787. doi: 10.1371/journal.pone.0001787 (PMC2387237; doi:10.1371/journal.pone.0001787)
Supplement: Appendix S2 — This is the current article provided as a TaxonX XML document. TaxonX models taxonomic treatments and allows semantic enhancement so machines can understand, mine and extract the content (see http://plazi.org). (0.11 MB RTF) [file pone.0001787.s002.rtf]

<?xml version="1.0" encoding="UTF-8"?>
<tax:taxonx xmlns:xsi="http://www.w3.org/2001/XMLSchema-instance" xmlns:mods="http://www.loc.gov/mods/v3"
   xmlns:tax="http://www.taxonx.org/schema/v1" xmlns:dc="http://digir.net/schema/conceptual/darwin/2003/1.0">
   <tax:taxonxHeader>
      <mods:mods>
         <mods:titleInfo>
            <mods:title>A revision of Malagasy species of Anochetus Mayr and Odontomachus Latreille (Hymenoptera:
               Formicidae).</mods:title>
         </mods:titleInfo>
         <mods:name type="personal">
            <mods:role>
               <mods:roleTerm>Author</mods:roleTerm>
            </mods:role>
            <mods:namePart>Fisher, B. L.</mods:namePart>
         </mods:name>
         <mods:name type="personal">
            <mods:role>
               <mods:roleTerm>Author</mods:roleTerm>
            </mods:role>
            <mods:namePart>Smith, M. A.</mods:namePart>
         </mods:name>
         <mods:typeOfResource>text</mods:typeOfResource>
         <mods:relatedItem type="host">
            <mods:titleInfo>
               <mods:title>PlosOne</mods:title>
            </mods:titleInfo>
            <mods:part>
               <mods:detail type="volume">
                  <mods:number>3</mods:number>
               </mods:detail>
               <mods:extent unit="page">
                  <mods:start>1</mods:start>
                  <mods:end>23</mods:end>
               </mods:extent>
               <mods:date>2008</mods:date>
            </mods:part>
         </mods:relatedItem>
         <mods:subject>
            <mods:topic>Anochetus boltoni</mods:topic>
            <mods:topic>Anochetus goodmani</mods:topic>
            <mods:topic>Anochetus pattersoni</mods:topic>
         </mods:subject>
         <mods:identifier type="HNS-PUB">21401</mods:identifier>
         <mods:location>
            <mods:url>http://hdl.handle.net/10199/15447</mods:url>
         </mods:location>
      </mods:mods>
   </tax:taxonxHeader>
   <tax:taxonxBody>
      <tax:p> A Revision of Malagasy Species of <tax:name>
            <tax:xid identifier="urn:lsid:biosci.ohio-state.edu:osuc_concepts:2346" source="HNS"/>Anochetus
         Mayr</tax:name> and <tax:name>
            <tax:xid identifier="urn:lsid:biosci.ohio-state.edu:osuc_concepts:24840" source="HNS"/>Odontomachus
            Latreille</tax:name> (Hymenoptera: Formicidae) </tax:p>
      <tax:p>Brian L. Fisher1*, M. Alex Smith2*</tax:p>
      <tax:p>1 Department of Entomology, California Academy of Sciences, San Francisco, California, United States of
         America, 2 Biodiversity Institute of Ontario, University of Guelph, Guelph, Ontario, Canada</tax:p>
      <tax:p>Abstract</tax:p>
      <tax:p>Species inventories are essential for documenting global diversity and generating necessary material for
         taxonomic study and conservation planning. However, for inventories to be immediately relevant, the taxonomic
         process must reduce the time to describe and identify specimens. To address these concerns for the inventory of
         arthropods across the Malagasy region, we present here a collaborative approach to taxonomy where collectors,
         morphologists and DNA barcoders using cytochrome c oxidase 1 (CO1) participate collectively in a team-driven
         taxonomic process. We evaluate the role of DNA barcoding as a tool to accelerate species identification and
         description.</tax:p>
      <tax:p> This revision is primarily based on arthropod surveys throughout the Malagasy region from 1992 to 2006.
         The revision is based on morphological and CO1 DNA barcode analysis of 500 individuals. In the region, five
         species of <tax:name>
            <tax:xid identifier="urn:lsid:biosci.ohio-state.edu:osuc_concepts:2346" source="HNS"/>Anochetus</tax:name> ( <tax:name>
            <tax:xid identifier="urn:lsid:biosci.ohio-state.edu:osuc_concepts:235700" source="HNS"/>A.
         boltoni</tax:name>sp. nov. , <tax:name>
            <tax:xid identifier="urn:lsid:biosci.ohio-state.edu:osuc_concepts:235701" source="HNS"/>A.
         goodmani</tax:name>sp. nov. , <tax:name>
            <tax:xid identifier="urn:lsid:biosci.ohio-state.edu:osuc_concepts:25263" source="HNS"/>A.
         grandidieri</tax:name> , and <tax:name>
            <tax:xid identifier="urn:lsid:biosci.ohio-state.edu:osuc_concepts:25279" source="HNS"/>A.
         madagascarensis</tax:name> from Madagascar, and <tax:name>
            <tax:xid identifier="urn:lsid:biosci.ohio-state.edu:osuc_concepts:235702" source="HNS"/>A.
         pattersoni</tax:name>sp. nov. from Seychelles) and three species of <tax:name>
            <tax:xid identifier="urn:lsid:biosci.ohio-state.edu:osuc_concepts:24840" source="HNS"
         />Odontomachus</tax:name> ( <tax:name>
            <tax:xid identifier="urn:lsid:biosci.ohio-state.edu:osuc_concepts:32984" source="HNS"/>O.
         coquereli</tax:name> , <tax:name>
            <tax:xid identifier="urn:lsid:biosci.ohio-state.edu:osuc_concepts:33023" source="HNS"/>O.
         troglodytes</tax:name> and <tax:name>
            <tax:xid identifier="urn:lsid:biosci.ohio-state.edu:osuc_concepts:33017" source="HNS"/>O.
         simillimus</tax:name> ) are recognized. DNA barcoding (using cytochrome c oxidase 1 (CO1)) facilitated caste
         association and type designation, and highlighted population structure associated with reproductive strategy,
         biogeographic and evolutionary patterns for future exploration. </tax:p>
      <tax:p>This study provides an example of collaborative taxonomy, where morphology is combined with DNA barcoding.
         We demonstrate that CO1 DNA barcoding is a practical tool that allows formalized alpha-taxonomy at a speed,
         detail, precision, and scale unattainable by employing morphology alone.</tax:p>
      <tax:p> Citation: Fisher BL, Smith MA (2008) A Revision of Malagasy Species of <tax:name>
            <tax:xid identifier="urn:lsid:biosci.ohio-state.edu:osuc_concepts:2346" source="HNS"/>Anochetus
         Mayr</tax:name> and <tax:name>
            <tax:xid identifier="urn:lsid:biosci.ohio-state.edu:osuc_concepts:24840" source="HNS"/>Odontomachus
            Latreille</tax:name> (Hymenoptera: Formicidae). PLoS ONE 3(5): e1787. doi:10.1371/journal.pone.0001 787 </tax:p>
      <tax:p>Editor: James Trager, Missouri Botanical Garden, United States of America Received November 8, 2007;
         Accepted February 11, 2008; Published May 28, 2008</tax:p>
      <tax:p> Copyright: A Â© 2008 Fisher, Smith. This is an open-access article distributed under the terms of the
         Creative Commons Attribution License, which permits unrestricted use, distribution, and reproduction in any
         medium, provided the original author and source are credited. </tax:p>
      <tax:p>Funding: Funding for the research was provided to BLF by WWF-US and National Science Foundation under Grant
         No. INT 9998672 and DEB-0344731, and a Fonds quebecois de la recherche sur la nature et les technologies B3
         postdoctoral fellowship to MAS. Laboratory analyses were graciously supported by grants to P.D.N. Hebert from
         the Gordon and Betty Moore Foundation, Genome Canada through the Ontario Genomics Institute, the Canada
         Foundation for Innovation, the Ontario Innovation Trust and NSERC.</tax:p>
      <tax:p>Competing Interests: The authors have declared that no competing interests exist. * E-mail:
         bfisher@calacademy.org (BLF); salex@uoguelph.ca (MAS)</tax:p>
      <tax:p>Introduction</tax:p>
      <tax:p>
         <tax:name>
            <tax:xid identifier="urn:lsid:biosci.ohio-state.edu:osuc_concepts:2346" source="HNS"/>Anochetus</tax:name>
         and <tax:name>
            <tax:xid identifier="urn:lsid:biosci.ohio-state.edu:osuc_concepts:24840" source="HNS"
         />Odontomachus</tax:name> were treated globally by Brown [1,2]. This paper revises the genera for the Island of
         Madagascar and also includes new records from the Seychelles and Comoro Islands. The revision is based on
         morphological and CO1 sequence analysis of 500 individuals. We evaluate the role of DNA barcoding as a tool to
         accelerate species identification and description. </tax:p>
      <tax:p>
         <tax:name>
            <tax:xid identifier="urn:lsid:biosci.ohio-state.edu:osuc_concepts:2346" source="HNS"/>Anochetus</tax:name>
         and <tax:name>
            <tax:xid identifier="urn:lsid:biosci.ohio-state.edu:osuc_concepts:24840" source="HNS"
         />Odontomachus</tax:name> are closely related genera [1,3,4] characterized by long and straight mandibles
         inserted just on either side of the cephalic midline and with two or three large teeth near tip arranged in a
         vertical series (Figure 1a,b). The single tooth or spine at the apex of the petiole separates <tax:name>
            <tax:xid identifier="urn:lsid:biosci.ohio-state.edu:osuc_concepts:24840" source="HNS"
         />Odontomachus</tax:name> from the closely related genus <tax:name>
            <tax:xid identifier="urn:lsid:biosci.ohio-state.edu:osuc_concepts:2346" source="HNS"/>Anochetus</tax:name>
         (which has two teeth or rounded margin). <tax:name>
            <tax:xid identifier="urn:lsid:biosci.ohio-state.edu:osuc_concepts:24840" source="HNS"
         />Odontomachus</tax:name> and <tax:name>
            <tax:xid identifier="urn:lsid:biosci.ohio-state.edu:osuc_concepts:2346" source="HNS"/>Anochetus</tax:name>
         can also be easily distinguished by the characters on the back of the head. With head viewed from back near
         neck of pronotum, <tax:name>
            <tax:xid identifier="urn:lsid:biosci.ohio-state.edu:osuc_concepts:24840" source="HNS"
         />Odontomachus</tax:name> has dark, inverted V- shaped apophyseal lines that converge to form a distinct,
         sometimes shallow groove or ridge on upper back of head. In <tax:name>
            <tax:xid identifier="urn:lsid:biosci.ohio-state.edu:osuc_concepts:2346" source="HNS"/>Anochetus</tax:name> ,
         the V-shaped apophyseal lines are absent. In the same region of the back of head, however, nuchal carinae in <tax:name>
            <tax:xid identifier="urn:lsid:biosci.ohio-state.edu:osuc_concepts:2346" source="HNS"/>Anochetus</tax:name>
         form an uninterrupted, inverted U-shaped ridge. In the field, small members of <tax:name>
            <tax:xid identifier="urn:lsid:biosci.ohio-state.edu:osuc_concepts:2346" source="HNS"/>Anochetus</tax:name>
         might also be mistaken for <tax:name>
            <tax:xid identifier="urn:lsid:biosci.ohio-state.edu:osuc_concepts:2458" source="HNS"/>Strumigenys</tax:name>
         , from which they may be distinguished by their one-segmented waist (vs. two segments in <tax:name>
            <tax:xid identifier="urn:lsid:biosci.ohio-state.edu:osuc_concepts:2458" source="HNS"/>Strumigenys</tax:name>
         ). </tax:p>
      <tax:p> The utility of a standardized single gene for species recognition (but not phylogenetics) has been tested
         in an increasing swath of life. Here we tested how well a cytochrome c oxidase 1 (CO1) DNA barcode resolved
         species within Malagasy <tax:name>
            <tax:xid identifier="urn:lsid:biosci.ohio-state.edu:osuc_concepts:2346" source="HNS"/>Anochetus</tax:name>
         and <tax:name>
            <tax:xid identifier="urn:lsid:biosci.ohio-state.edu:osuc_concepts:24840" source="HNS"
         />Odontomachus</tax:name> . In Madagascar, these ponerine genera are known to include species with independent
         colony formation by ergatoid (wingless) queens - and therefore are expected be a challenge for DNA barcoding
         using a single mitochondrial marker - but also include cases where prior taxonomy has not linked males with
         females and workers, nor has resolved obvious worker dimorphism as either caste variation or provisional
         species. </tax:p>
      <tax:p>Species level taxonomy in these genera can be quite difficult. Brown [2] noted that males provide a useful
         source for species level delimitation. Males, however, are rarely associated with the worker castes. Brown
         [2:553] states: ''Unfortunately, males found associated in the nest with the female castes are known only for a
         minority of the species. Additional kinds of males are known from collections at light or by Malaise trap, but
         it has not yet been possible to link any of these securely to worker-based species.''</tax:p>
      <tax:p>In this study, we used CO1 barcode sequences to associate worker, queen and male castes. We conclude that
         DNA barcoding will enable species delimitation, linking a greater range of the morphological diversity in ants
         (castes and sex), and further will provide a set of molecular characters that improve species delimitation and
         identification while making these hypotheses transparent and reproducible.</tax:p>
      <tax:p>Methods</tax:p>
      <tax:p> This revision is primarily based on arthropod surveys in Madagascar that included over 6,000 leaf litter
         samples, 4,000 pitfall traps, and 8,000 additional hand collecting events throughout Madagascar from 1992
         through 2006 [5]. Also included are specimens from museums in Genoa, Geneva, Paris, London, Berlin, Tervuren,
         and Basel and the extensive collection of Gary D. Alpert located at the MCZC. Overall, this revision included
         the study of approximately 1,700 specimens of <tax:name>
            <tax:xid identifier="urn:lsid:biosci.ohio-state.edu:osuc_concepts:2346" source="HNS"/>Anochetus</tax:name>
         and <tax:name>
            <tax:xid identifier="urn:lsid:biosci.ohio-state.edu:osuc_concepts:24840" source="HNS"
         />Odontomachus</tax:name> from 1014 recorded collecting events from throughout Madagascar with additional
         samples from Comoros and Seychelles. Roy Snelling (LACM) provided the records of <tax:name>
            <tax:xid identifier="urn:lsid:biosci.ohio-state.edu:osuc_concepts:33017" source="HNS"/>O.
         simillimus</tax:name> from his work on the ants of Seychelles. Samples were selected for CO1 sequencing
         throughout the geographic range of each species. In total, 501 specimens were sequenced. Specimens examined
         from Madagascar are listed by increasing latitude within provinces. </tax:p>
      <tax:p>All species and type material examined in this study have been imaged and are available on AntWeb
         (www.antweb.org). Material was deposited at the California Academy of Sciences, San Francisco (CASC); British
         Museum of Natural History, London (BMNH); and Museum of Comparative Zoology, Harvard University, Cambridge,
         Massachusetts (MCZC). All sequences, oligonucleotides and electropherograms are deposited in BOLD
         (www.barcodinglife.org), and sequence data has been deposited on Genbank.</tax:p>
      <tax:p>In accordance with section 8.6 ofthe ICZN's International Code of Zoological Nomenclature, we have
         deposited copies ofthis article at the following five publicly accessible libraries: Natural History Museum,
         London, UK; American Museum of Natural History, New York, USA; Museum National d'Histoire Naturelle, Paris,
         France; Russian Academy of Sciences, Moscow, Russia; Academia Sinica, Taipei, Taiwan. The three new species
         names established herein have been prospectively registered in ZooBank [6-8], the official online registration
         system for the ICZN. The ZooBank publication LSID (Life Science Identifier) for the new species described
         herein can be viewed through any standard web browser by appending the LSID to the prefix
         "http://zoobank.org/".</tax:p>
      <tax:p> New specific names in this work are attributive genitive nouns and thus invariant. Each specimen discussed
         below is uniquely identified with a specimen-level code (e.g. CASENT0003099 ) affixed to each pin. In addition,
         each specimen may include a collection code, which is a field number that uniquely identifies collecting events
         (e.g. BLF01652). Collection codes, when available, are associated with a collector and follow the collector's
         name. </tax:p>
      <tax:p>Digital color images were created using a JVC KY-F75 digital camera and Syncroscopy Auto-Montage (v 5.0)
         software. All measurements were taken at 80 x power with a Leica MZ APO microscope using an orthogonal pair of
         micrometers, recorded to the nearest 0.001 mm, and rounded to two decimal places for presentation. When more
         than one specimen was measured, minimum and maximum measurements and indices are presented. Measurements follow
         those used by Brown [1,2]. Abdominal segments are noted by ''A'' and the segment number, such as A2 for the
         petiole and A3 for the first gastral segment.</tax:p>
      <tax:p>Abbreviations used:</tax:p>
      <tax:p>HL Head length: measured in full-face view; maximum longitudinal length from the anteriormost portion of
         the projecting mandible joint (the dorsal socket where the mandible turns) to the midpoint of a line across the
         posterior margin. (male: including ocelli)</tax:p>
      <tax:p> HW Head width: <tax:name>
            <tax:xid identifier="urn:lsid:biosci.ohio-state.edu:osuc_concepts:2346" source="HNS"/>Anochetus</tax:name> :
         maximum width of head; <tax:name>
            <tax:xid identifier="urn:lsid:biosci.ohio-state.edu:osuc_concepts:24840" source="HNS"
         />Odontomachus</tax:name> : HW (across upper eye margin): maximum width ofhead measured across posterior margin
         of eyes; HW (across vertex): maximum width of head measured across temporal prominences. In <tax:name>
            <tax:xid identifier="urn:lsid:biosci.ohio-state.edu:osuc_concepts:32984" source="HNS"/>O.
         coquereli</tax:name> , which lacks temporal prominences, the measurement is taken across the part of the vertex
         at which the sides are nearly parallel near or a little behind the midlength of the head. (male: including
         eyes) </tax:p>
      <tax:p>ML Mandible length: The straight-line length of the mandible at full closure, measured in the same plane
         for which the HL measurement is taken (full face view), from the mandibular apex to the anterior clypeal
         margin, or to the transverse line connecting the anterior most points in those taxa where the margin is concave
         medially.</tax:p>
      <tax:p>EL Eye length: maximum length of eye as measured normally in oblique view of the head to show full surface
         of eye.</tax:p>
      <tax:p>SL Scape length: maximum chord length excluding basal condyle and neck.</tax:p>
      <tax:p>WL Weber's length (Mesosoma length): in lateral view of the mesosoma, diagonal length from posteroveIntral
         corner of propodeum to the farthest point on anterior face of pronotum, excluding the neck.</tax:p>
      <tax:p>PW Pronotum width: in dorsal view, maximum width of pronotum.</tax:p>
      <tax:p>FL Femur length: Maximum length of hind femur.</tax:p>
      <tax:p>CI Cephalic index: HW/HL x 100.</tax:p>
      <tax:p>SI Scape index: SL/HWx 100.</tax:p>
      <tax:p>MI Mandible Index: ML/HLx 100</tax:p>
      <tax:p> Specimens of <tax:name>
            <tax:xid identifier="urn:lsid:biosci.ohio-state.edu:osuc_concepts:2346" source="HNS"/>Anochetus</tax:name>
         and <tax:name>
            <tax:xid identifier="urn:lsid:biosci.ohio-state.edu:osuc_concepts:24840" source="HNS"
         />Odontomachus</tax:name> were examined from the following collections: </tax:p>
      <tax:p>BMNH Natural History Museum, London, U. K.</tax:p>
      <tax:p>CASC California Academy of Sciences, San Francisco, CA, USA</tax:p>
      <tax:p>LACM Los Angles County Museum, Los Angeles, CA, USA</tax:p>
      <tax:p>MCZC Museum of Comparative Zoology, Harvard University, Cambridge, MA, USA</tax:p>
      <tax:p>MHNG Museum d'Histoire Naturelle, Geneva, Switzerland</tax:p>
      <tax:p>MNHN Museum National d'Histoire Naturelle, Paris, France</tax:p>
      <tax:p>MRAC Musee Royal de l'Afrique CeIntrale, Tervuren, Belgium</tax:p>
      <tax:p>MSNG Museo Civico de Historia Natural ''Giacomo Doria'', Genoa, Italy</tax:p>
      <tax:p>NHMB Naturhistorisches Museum, Basel, Switzerland</tax:p>
      <tax:p>PSWC P. S. Ward Collection, University of California at Davis, CA, USA</tax:p>
      <tax:p>CO1 methods</tax:p>
      <tax:p> Specimens were preserved in 95% ethanol in Madagascar and upon return to California were loaded into
         ScrewTop TrakMatesA Â® boxes (Matrix Technologies) and shipped to the University of Guelph. There, DNA was
         extracted from tissues rich in mitochondria(e.g. legs), employing primers with high universality, and
         amplifying a PCR product approximately 600 bp in length. Total genomic DNA extracts were prepared from small
         pieces (# 1mm) of tissue using the NucleoSpinA Â® 96 Tissue kit (Macherey-Nagel Duren, Germany), following the
         manufacturer's protocols. Extracts were resuspended in 30 Âµl of dH2O, and a 650base-pair (bp) region near the
         5' terminus ofthe CO1 gene was amplified following standard protocol [9]. Briefly, full length sequences were
         amplified using primers (LF1-ATTCAACCAATCATAAAGATATTGG and LR1- TGATTTTTTGGACATCCAGAAGTTTA [10]). In cases
         where a 650 bp product was not successfully generated, internal primer pairs (LF1-ANTMR1-(see Table 1)) and
         (MLF1 - GCTTTCCC- ACGAATAAATAATA [11] - LR) were employed to generate shorter overlapping sequences that
         allowed the creation of a composite sequence (contig). PCR reactions were carried out in 96 well plates in 12.5
         Âµl reaction volumes containing: 2.5 mM MgCl2, 5 pmol of each primer, 20 Âµl dNTPs, 10 mM Tris HCl (pH 8.3), 50
         mM KCl, 10-20 ng (1-2 Âµl) of genomic DNA, and 1 unit of TaqDNA polymerase ( PlatinumA Â® Taq DNA Polymerase -
         Invitrogen) using a thermocycling profile of one cycle of 2 min at 94°C, five cycles of 40 sec at 94°C, 40 sec
         at 45°C, and 1 min at 72°C, followed by 36 cycles of 40 sec at 94°C, 40 sec at 51°C, and 1 min at 72°C, with a
         final step of 5 min at 72°C. Products were visualized on a 2% agarose E-GelA Â® 96-well system (Invitrogen) and
         samples containing clean single bands were bidirectionally sequenced using BigDye v3.1 on an ABI 3730xl DNA
         Analyzer (Applied Biosystems). Contigs were made using Sequencher v4.0.5 (Gene Codes) and were subsequently
         aligned by eye in Bioedit [12]. Sequence divergences were calculated using the K2P distance model [13] and a NJ
         tree of distances [14] was created to provide a graphic representation of the patterning among-species
         divergences using MEGA3 [15], and BOLD [16]. Sequence neutrality [Tajima's D - 17] and rates of substitution
         were calculated with DnaSP v.3 [18]. Sequences and other specimen information are available in the project file
         ''Revision of Malagasy <tax:name>
            <tax:xid identifier="urn:lsid:biosci.ohio-state.edu:osuc_concepts:2346" source="HNS"/>Anochetus</tax:name>
         and <tax:name>
            <tax:xid identifier="urn:lsid:biosci.ohio-state.edu:osuc_concepts:24840" source="HNS"
         />Odontomachus''</tax:name> in the Published Projects section of the Barcode of Life website
         (www.barcodinglife.org) with complete collection information for each specimen deposited at www.antweb.org. All
         sequences from the barcode region have been deposited in Genebank (CO1: EF610629 : EF611041 , EF999925 -
         EF999945 ). </tax:p>
      <tax:p>A composite representation of variation within the CO1 DNA barcode for each of the eight species revised
         here is presented in Figures 15 and 16. We used the online program Fingerprint [19 -
         http://evol.mcmaster.ca/fingerprint] to illustrate the heterogeneity at a specific site within the barcode
         region as a percentage of the vertical line drawn to represent each base pair.</tax:p>
      <tax:p> Diagnostic base pairs (or combination of base pairs) for each species within the Malagasy region are
         presented. This more cladistic interpretation of the DNA barcode data is very sensitive to the number of
         specimens analyzed - and the fewer specimens incorporated, the greater the likelihood that a rare haplotype is
         not reflected in the data. We present this method of analysis not to that our coverage of each species is
         sufficient to reflect the variation within a species, but rather to demonstrate that such an analysis is
         possible within a group of taxa or region, when there is good representation of the variability within a
         species. The nucleotide position given refers to the barcode region, and can be compared to their full
         mitochondrial position by adding 48 (as aligned to the Bos taurus complete mitochondrial genome sequence
         Genbank ref AY676873 ). The standard IUPAC ambiguity codes are used to denote iIntra-specific variation. </tax:p>
      <tax:p> Complementary genetic analyses. In addition to the CO1 barcode, for some specimens we amplified portions
         of the rRNA gene regions: 18S, 28S (D2) and ITS1. Within the variable D2 region of 28S, the forward primer
         corresponds to positions 3549- 3568 in <tax:name>Drosophila melanogaster</tax:name> reference sequence (Genbank
         M21017 ). Within the 18S sequence, the forward primer corresponds to positions 375-406 in <tax:name>Drosophila
            melanogaster</tax:name> reference sequence while the ITS1 sequence was generated using primers where the
         forward primer corresponds to positions 1822- doi:10.1371/journal.pone.0001787.t001 1843 in
            <tax:name>Drosophila melanogaster</tax:name> reference sequence. Representative sequences have been
         deposited in Genbank: 18S: EU041960 - EU042009 ; 28S: EU042010 - EU042038 , EU073708 : EU073711 ; ITS1:
         EU042039 - EU042097 , EU073664 : EU073707 ). Primers used to generate these fragments are listed in Table 1. In
         some cases we utilized a standard PCR diagnostic to test for Wolbachia [20]. Wolbachia are obligate
         iIntracellular endosymbiotic bacteria that cause reproductive incompatibility between infected and uninfected
         lineages, resulting in an increased proportion of infected maternal lineages that cannot reproduce. </tax:p>
      <tax:p>Results</tax:p>
      <tax:p>Taxonomic synopsis</tax:p>
      <tax:p> Check-List of Malagasy <tax:name>
            <tax:xid identifier="urn:lsid:biosci.ohio-state.edu:osuc_concepts:2346" source="HNS"/>Anochetus</tax:name>
         Species </tax:p>
      <tax:p>
         <tax:name>
            <tax:xid identifier="urn:lsid:biosci.ohio-state.edu:osuc_concepts:235700" source="HNS"
         />boltoni</tax:name>sp. nov.</tax:p>
      <tax:p>
         <tax:name>
            <tax:xid identifier="urn:lsid:biosci.ohio-state.edu:osuc_concepts:235701" source="HNS"
         />goodmani</tax:name>sp. nov.</tax:p>
      <tax:p>
         <tax:name>
            <tax:xid identifier="urn:lsid:biosci.ohio-state.edu:osuc_concepts:25263" source="HNS"/>grandidieri
         Forel</tax:name> , 1891 </tax:p>
      <tax:p> = <tax:name>
            <tax:xid identifier="urn:lsid:biosci.ohio-state.edu:osuc_concepts:133661" source="HNS"/>madecassus
         Santschi</tax:name> , 1928 </tax:p>
      <tax:p>
         <tax:name>
            <tax:xid identifier="urn:lsid:biosci.ohio-state.edu:osuc_concepts:25279" source="HNS"/>madagascarensis
         Forel</tax:name> , 1887 </tax:p>
      <tax:p> = africanus var. <tax:name>
            <tax:xid identifier="urn:lsid:biosci.ohio-state.edu:osuc_concepts:224384" source="HNS"/>friederichsi
         Forel</tax:name> , 1918 </tax:p>
      <tax:p>
         <tax:name>
            <tax:xid identifier="urn:lsid:biosci.ohio-state.edu:osuc_concepts:235702" source="HNS"
         />pattersoni</tax:name>sp. nov.</tax:p>
      <tax:p> Key to workers and queens of Malagasy <tax:name>
            <tax:xid identifier="urn:lsid:biosci.ohio-state.edu:osuc_concepts:2346" source="HNS"/>Anochetus</tax:name>
      </tax:p>
      <tax:p>1. Inner mandibular blade without preapical teeth and denticles (Figs 3a, 4a)
         .................................. 2</tax:p>
      <tax:p>Inner mandibular blade with at least four preapical teeth and denticles (Figs
         2a,e)............................. 4</tax:p>
      <tax:p>2. Worker compound eye large,&gt;0.15 mm long. In full face view, antennal scape extends beyond
         posterior margins of occipital lobe. Dorsal surface of head and mesosoma with or without numerous short
         setae...................... 3</tax:p>
      <tax:p> Worker compound eyes small, &lt;0.15 mm long. In full face view, antennal scape usually fail to reach,
         and never surpass, posterior margin of occipital lobe. Dorsal surface of head with numerous short setae (Fig.
         3a)............. <tax:name>
            <tax:xid identifier="urn:lsid:biosci.ohio-state.edu:osuc_concepts:25263" source="HNS"
         />grandidieri</tax:name>
      </tax:p>
      <tax:p> 3. Dorsal surface of head and mesosoma without numerous short setae (Fig. 3a). Pronotal dorsum glassy
         smooth. ............................. <tax:name>
            <tax:xid identifier="urn:lsid:biosci.ohio-state.edu:osuc_concepts:25279" source="HNS"
         />madagascarensis</tax:name>
      </tax:p>
      <tax:p> Dorsal surface of head and mesosoma with numerous short setae (Figs 7a,b). Pronotal dorsum with punctures
         anteriorly and longitudinal ridges posteriorly (Aldabra).... <tax:name>
            <tax:xid identifier="urn:lsid:biosci.ohio-state.edu:osuc_concepts:235702" source="HNS"
         />pattersoni</tax:name>
      </tax:p>
      <tax:p> 4. Petiolar node as seen from front or rear with apical margin deeply concave, lateral corner forming long
         spine (Fig. 5a)................................ <tax:name>
            <tax:xid identifier="urn:lsid:biosci.ohio-state.edu:osuc_concepts:235700" source="HNS"/>boltoni</tax:name>
      </tax:p>
      <tax:p> Petiolar node as seen from front or rear with apical margin rounded, or slightly flattened, the lateral
         corner without spine (Fig. 5b).............................. <tax:name>
            <tax:xid identifier="urn:lsid:biosci.ohio-state.edu:osuc_concepts:235701" source="HNS"/>goodmani</tax:name>
      </tax:p>
      <tax:p> Key to males of Malagasy <tax:name>
            <tax:xid identifier="urn:lsid:biosci.ohio-state.edu:osuc_concepts:2346" source="HNS"/>Anochetus</tax:name>
         (males of <tax:name>
            <tax:xid identifier="urn:lsid:biosci.ohio-state.edu:osuc_concepts:235701" source="HNS"/>goodmani</tax:name>
         unknown and not included) </tax:p>
      <tax:p>1. Shortest distance between lateral ocellus and margin of compound eye smaller than maximum length of
         ocellus. Petiolar node as seen from front or rear with lateral corners rounded, without acute spine or sharp
         tooth ........... 2</tax:p>
      <tax:p>Shortest distance between lateral ocellus and margin of compound eye distinctly greater than maximum length
         of ocellus. Petiolar node as seen from front or rear with lateral corners with acute spine or tooth
         ................... 3</tax:p>
      <tax:p> 2. Body yellowish brown. Petiolar node as seen from front or rear with apical margin concave. Paramere
         simple with rounded apex (Fig. 8c) .................... <tax:name>
            <tax:xid identifier="urn:lsid:biosci.ohio-state.edu:osuc_concepts:25279" source="HNS"
         />madagascarensis</tax:name>
      </tax:p>
      <tax:p> Body dark brown, black. Petiolar node as seen from front or rear with apical margin more or less flat.
         Paramere constricted apically into a veIntrally-directed digitiform lobe (Fig. 8d)
         ............................. <tax:name>
            <tax:xid identifier="urn:lsid:biosci.ohio-state.edu:osuc_concepts:235702" source="HNS"
         />pattersoni</tax:name>
      </tax:p>
      <tax:p> 3. Head and mesoscutum with dense reticulate sculpture, opaque, not smooth or shiny. Declivitous surface
         ofpropodeum abrupt, about as long as dorsal surface............. <tax:name>
            <tax:xid identifier="urn:lsid:biosci.ohio-state.edu:osuc_concepts:25263" source="HNS"
         />grandidieri</tax:name>
      </tax:p>
      <tax:p> Head and mesoscutum with week sculpture, smooth and shiny areas present. Declivitous surface of propodeum
         gradually sloping posteriorly, indistinctly delimited from dorsal surface................................. <tax:name>
            <tax:xid identifier="urn:lsid:biosci.ohio-state.edu:osuc_concepts:235700" source="HNS"/>boltoni</tax:name>
      </tax:p>
      <tax:treatment>
         <tax:nomenclature>
            <tax:name>
               <tax:xid identifier="urn:lsid:biosci.ohio-state.edu:osuc_concepts:235700" source="HNS"/>Anochetus boltoni
               Fisher</tax:name>sp. nov.urn:lsid:zoobank.org:act:B6C072CF-1CA6-40C7-8396-534E91EF7FBB Figures: worker
            2a,b, 5a; male 2c,d, 8a; map 6a</tax:nomenclature>
         <tax:div type="materials_examined">
            <tax:p> Type Material: Holotype worker, <tax:collection_event>
                  <tax:xmldata>
                     <dc:Genus>Anochetus</dc:Genus>
                     <dc:Species>boltoni</dc:Species>
                     <dc:CatalogNumberText>CASENT0104542</dc:CatalogNumberText>
                     <dc:DecimalLatitude>-14.43667</dc:DecimalLatitude>
                     <dc:DecimalLongitude>49.775</dc:DecimalLongitude>
                     <dc:Country>Madagascar</dc:Country>
                     <dc:Locality>Parc National de Marojejy, Manantenina River, 28.0 km 38° NE Andapa, 8.2 km 333° NNW
                        Manantenina</dc:Locality>
                  </tax:xmldata> MADAGASCAR: Antsiranana, Parc National de Marojejy, Manantenina River, 28.0 km 38° NE <tax:locality>
                     <tax:xmldata>
                        <dc:DecimalLatitude>-14.43667</dc:DecimalLatitude>
                        <dc:DecimalLongitude>49.775</dc:DecimalLongitude>
                     </tax:xmldata>Andapa</tax:locality> , 8.2 km 333° NNW <tax:locality>
                     <tax:xmldata>
                        <dc:DecimalLatitude>-14.43667</dc:DecimalLatitude>
                        <dc:DecimalLongitude>49.775</dc:DecimalLongitude>
                     </tax:xmldata>Manantenina</tax:locality> , 14°26'12"S , 049°46'30"E , 450 m, sifted litter,
                  rainforest, 12-15 <tax:locality>
                     <tax:xmldata>
                        <dc:DecimalLatitude>-14.43667</dc:DecimalLatitude>
                        <dc:DecimalLongitude>49.775</dc:DecimalLongitude>
                     </tax:xmldata>Nov</tax:locality> 2003 (coll. B. L. Fisher et al.), comma collection code: BLF08985
                  pin code: CASENT0104542 ( CASC ) </tax:collection_event> . <tax:collection_event>
                  <tax:xmldata>
                     <dc:Genus>Anochetus</dc:Genus>
                     <dc:Species>boltoni</dc:Species>
                     <dc:CatalogNumberText>CASENT0487895</dc:CatalogNumberText>
                     <dc:DecimalLatitude>-14.43667</dc:DecimalLatitude>
                     <dc:DecimalLongitude>49.775</dc:DecimalLongitude>
                     <dc:Country>Madagascar</dc:Country>
                     <dc:Locality>Parc National de Marojejy, Manantenina River, 28.0 km 38° NE Andapa, 8.2 km 333° NNW
                        Manantenina</dc:Locality>
                  </tax:xmldata>
                  <tax:xid type="specimen" uri="http://antweb.org/specimen.do?name=CASENT0487895-D01"/>
                  <tax:xid type="specimen" uri="http://antweb.org/specimen.do?name=CASENT0487895-D02"/>
                  <tax:xid type="specimen" uri="http://antweb.org/specimen.do?name=CASENT0487895-D03"/>
                  <tax:xid type="specimen" uri="http://antweb.org/specimen.do?name=CASENT0487895-D04"/>
                  <tax:xid type="genbank" uri="http://www.ncbi.nlm.nih.gov/entrez/viewer.fcgi?val=EF610896"/>
                  <tax:xid type="genbank" uri="http://www.ncbi.nlm.nih.gov/entrez/viewer.fcgi?val=EF610894"/>
                  <tax:xid type="genbank" uri="http://www.ncbi.nlm.nih.gov/entrez/viewer.fcgi?val=EF610885"/>
                  <tax:xid type="genbank" uri="http://www.ncbi.nlm.nih.gov/entrez/viewer.fcgi?val=EF610886"/>Paratype .
                  8 workers with same data as holotype but pins coded, CASENT0487895</tax:collection_event> , <tax:collection_event>
                  <tax:xmldata>
                     <dc:Genus>Anochetus</dc:Genus>
                     <dc:Species>boltoni</dc:Species>
                     <dc:CatalogNumberText>CASENT0487896</dc:CatalogNumberText>
                     <dc:DecimalLatitude>-14.43667</dc:DecimalLatitude>
                     <dc:DecimalLongitude>49.775</dc:DecimalLongitude>
                     <dc:Country>Madagascar</dc:Country>
                     <dc:Locality>Parc National de Marojejy, Manantenina River, 28.0 km 38° NE Andapa, 8.2 km 333° NNW
                        Manantenina</dc:Locality>
                  </tax:xmldata>CASENT0487896</tax:collection_event> , <tax:collection_event>
                  <tax:xmldata>
                     <dc:Genus>Anochetus</dc:Genus>
                     <dc:Species>boltoni</dc:Species>
                     <dc:CatalogNumberText>CASENT0487897</dc:CatalogNumberText>
                     <dc:DecimalLatitude>-14.43667</dc:DecimalLatitude>
                     <dc:DecimalLongitude>49.775</dc:DecimalLongitude>
                     <dc:Country>Madagascar</dc:Country>
                     <dc:Locality>Parc National de Marojejy, Manantenina River, 28.0 km 38° NE Andapa, 8.2 km 333° NNW
                        Manantenina</dc:Locality>
                  </tax:xmldata>CASENT0487897</tax:collection_event> , <tax:collection_event>
                  <tax:xmldata>
                     <dc:Genus>Anochetus</dc:Genus>
                     <dc:Species>boltoni</dc:Species>
                     <dc:CatalogNumberText>CASENT0006943</dc:CatalogNumberText>
                     <dc:DecimalLatitude>-14.43667</dc:DecimalLatitude>
                     <dc:DecimalLongitude>49.775</dc:DecimalLongitude>
                     <dc:Country>Madagascar</dc:Country>
                     <dc:Locality>Parc National de Marojejy, Manantenina River, 28.0 km 38° NE Andapa, 8.2 km 333° NNW
                        Manantenina</dc:Locality>
                  </tax:xmldata>CASENT0006943 . ( BMNH , MCZ , CAS ) </tax:collection_event> ; <tax:collection_event>
                  <tax:xmldata>
                     <dc:Genus>Anochetus</dc:Genus>
                     <dc:Species>boltoni</dc:Species>
                     <dc:CatalogNumberText>CASENT0487895-D01</dc:CatalogNumberText>
                     <dc:DecimalLatitude>-14.43667</dc:DecimalLatitude>
                     <dc:DecimalLongitude>49.775</dc:DecimalLongitude>
                     <dc:Country>Madagascar</dc:Country>
                     <dc:Locality>Parc National de Marojejy, Manantenina River, 28.0 km 38° NE Andapa, 8.2 km 333° NNW
                        Manantenina</dc:Locality>
                  </tax:xmldata> CO1 Barcode from paratype collection and coded CASENT0487895-D01</tax:collection_event>
            </tax:p>
         </tax:div>
         <tax:div type="description">
            <tax:p>Worker measurements: maximum and minimum based on all specimens, n= 20, (holotype): HL 1.80-2.08
               (1.95), HW 1.61- 1.89 (1.71), CI 87-98 (88), EL 0.33-0.41 (0.36), ML 1.15-1.25 (1.20), MI 59-66 (61), SL
               1.83-1.96 (1.84) SI 101-115 (107), WL 2.63-2.89 (2.73), FL 1.97-2.13 (2.03), PW 0.95-1.06 (1.00).</tax:p>
            <tax:p>Male measurements: maximum and minimum based on n = 2 from Madagascar: HL 0.89-0.91, HW 1.05-1.13, CI
               118- 125, EL 0.56-0.62, SL 0.24, SI 21-23, WL 2.20-2.24, FL 1.75-1.80</tax:p>
         </tax:div>
         <tax:div type="diagnosis">
            <tax:p>Worker Diagnosis: Blade of mandible with five teeth and denticles located along distal two thirds of
               blade's length. Propodeum with short teeth (Fig. 5a). Dorsolateral margin of petiole with long spine
               (Fig. 5a). In frontal view, petiolar margin deeply U-shaped. Pilosity, sculpture as in Figures
            2a,b.</tax:p>
         </tax:div>
         <tax:div type="materials_examined">
            <tax:p> Male caste: Dorsolateral margin of petiole with acute spine. The species is most similar to <tax:name>
                  <tax:xid identifier="urn:lsid:biosci.ohio-state.edu:osuc_concepts:235701" source="HNS"/>A.
               goodmani</tax:name> , but can be easily distinguished by its petiole node with a pair of large apical
               spines. </tax:p>
         </tax:div>
         <tax:div type="distribution">
            <tax:p>Distribution and biology. The distribution is limited to collections made between 450 m and 750 m in
               rainforest in Parc National de Marojejy and 240 m from Ambanitaza near Antalaha (Fig. 4a). It has been
               collected three times in rotten logs and once in a leaf litter sample. Males have been collected in
               malaise samples on 20-25 Dec 2004 at 488 m in Parc National de Marojejy.</tax:p>
            <tax:p>CO1. The two populations where collections have been made to date are characterized by a deep
               divergence within the DNA barcode region (Maximum - 8%) (Fig. 15).</tax:p>
         </tax:div>
         <tax:div type="diagnosis">
            <tax:p> Diagnostic barcoding loci. <tax:name>
                  <tax:xid identifier="urn:lsid:biosci.ohio-state.edu:osuc_concepts:235700" source="HNS"/>A.
               boltoni</tax:name> : ATCT-42-45 &amp; RTTAR-66-70 </tax:p>
         </tax:div>
         <tax:div type="discussion">
            <tax:p> Discussion: Specimens from Ambanitaza differ notably in shape of propodeal spines and length of
               spines on petiole from those of the type locality. Though these localities are quite close (40 km apart),
               these character differences are noticeable, and correspond to significant differences in CO1 (34 base
               pairs) and ITS1. While specimens from each location were invariant within 18S , there is a 7 bp insertion
               within ITS1 that is characteristic of the Ambanitaza population which is missing from all specimens from
               Marojejy. Ultimately, more collections need to be made and evaluated in order to test the hypothesis that
               these populations represent separate species. One important factor to consider in the testing of that
               hypothesis is reproductive strategy, which is, to our knowledge, through fission. Though the queen caste
               is not known, based on overall similarity of workers with <tax:name>
                  <tax:xid identifier="urn:lsid:biosci.ohio-state.edu:osuc_concepts:235701" source="HNS"/>A.
               goodmani</tax:name> , it is likely that the queen of <tax:name>
                  <tax:xid identifier="urn:lsid:biosci.ohio-state.edu:osuc_concepts:235700" source="HNS"
               />boltoni</tax:name> is wingless. Queens have never been collected during the 12 month malaise trap
               sampling even though males were collected. Species that reproduce by fission may show greater geographic
               differences in morphology and CO1. </tax:p>
         </tax:div>
         <tax:div type="materials_examined">
            <tax:p> Additional material examined for <tax:name>
                  <tax:xid identifier="urn:lsid:biosci.ohio-state.edu:osuc_concepts:235700" source="HNS"/>Anochetus
                  boltoni</tax:name> : In addition to the type material, specimens from 4 additional collecting events
               from the following three localities were examined in this study. <tax:collection_event>
                  <tax:xmldata>
                     <dc:Country>MADAGASCAR</dc:Country>
                  </tax:xmldata>MADAGASCAR : Province Antsiranana : <tax:locality>Parc National de
                  Marojejy</tax:locality> , Manantenina River, 27.6 km 35° NE <tax:locality>Andapa</tax:locality>
               </tax:collection_event> ; <tax:collection_event>
                  <tax:locality>Parc National de Marojejy</tax:locality> , Manantenina River, 28.0 km 38° NE
                     <tax:locality>Andapa</tax:locality>
               </tax:collection_event> ; <tax:collection_event>
                  <tax:xmldata>
                     <dc:Genus>Anochetus</dc:Genus>
                     <dc:Species>boltoni</dc:Species>
                     <dc:CatalogNumberText>CASENT0011443</dc:CatalogNumberText>
                     <dc:DecimalLatitude>-14.67933</dc:DecimalLatitude>
                     <dc:DecimalLongitude>50.18367</dc:DecimalLongitude>
                     <dc:Country>Madagascar</dc:Country>
                     <dc:Locality>Forêt Ambanitaza, 26.1 km 347° Antalaha</dc:Locality>
                  </tax:xmldata>
                  <tax:xid type="specimen" uri="http://antweb.org/specimen.do?name=CASENT0011443-D01"/>
                  <tax:xid type="specimen" uri="http://antweb.org/specimen.do?name=CASENT0011443-D02"/>
                  <tax:xid type="specimen" uri="http://antweb.org/specimen.do?name=CASENT0011443-D03"/>
                  <tax:xid type="genbank" uri="http://www.ncbi.nlm.nih.gov/entrez/viewer.fcgi?val=EF610887"/>
                  <tax:xid type="genbank" uri="http://www.ncbi.nlm.nih.gov/entrez/viewer.fcgi?val=EF610888"/>
                  <tax:xid type="genbank" uri="http://www.ncbi.nlm.nih.gov/entrez/viewer.fcgi?val=EF610889"/>
                  <tax:locality>
                     <tax:xmldata>
                        <dc:DecimalLatitude>-14.67933</dc:DecimalLatitude>
                        <dc:DecimalLongitude>50.18367</dc:DecimalLongitude>
                     </tax:xmldata>Foret Ambanitaza</tax:locality> , 26.1 km 347° <tax:locality>
                     <tax:xmldata>
                        <dc:DecimalLatitude>-14.67933</dc:DecimalLatitude>
                        <dc:DecimalLongitude>50.18367</dc:DecimalLongitude>
                     </tax:xmldata>Antalaha</tax:locality>
               </tax:collection_event> . This material shows greater variation in number of denticles along blade of
               mandible, ranging from 5-7, compared to the paratypic material. </tax:p>
         </tax:div>
      </tax:treatment>
      <tax:treatment>
         <tax:nomenclature>
            <tax:name>
               <tax:xid identifier="urn:lsid:biosci.ohio-state.edu:osuc_concepts:235701" source="HNS"/>Anochetus
               goodmani Fisher</tax:name>sp. nov.urn:lsid:zoobank.org:act:C7D27B95-E1F0-41AC-968C-76BCF3886010Figures:
            worker 2e,f; queen 2g,h; map 6a</tax:nomenclature>
         <tax:div type="materials_examined">
            <tax:p> Type Material: Holotype worker, <tax:collection_event>
                  <tax:xmldata>
                     <dc:Genus>Anochetus</dc:Genus>
                     <dc:Species>goodmani</dc:Species>
                     <dc:CatalogNumberText>CASENT0498309</dc:CatalogNumberText>
                     <dc:DecimalLatitude>-13.255</dc:DecimalLatitude>
                     <dc:DecimalLongitude>49.61667</dc:DecimalLongitude>
                     <dc:Country>Madagascar</dc:Country>
                     <dc:Locality>Forêt de Binara, 7.5 km 230° SW Daraina</dc:Locality>
                  </tax:xmldata>MADAGASCAR , Foret de Binara , 7.5 km 230° SW <tax:locality>
                     <tax:xmldata>
                        <dc:DecimalLatitude>-13.255</dc:DecimalLatitude>
                        <dc:DecimalLongitude>49.61667</dc:DecimalLongitude>
                     </tax:xmldata>Daraina</tax:locality> , 13°15'18"S , 049°37'00"E , 375 m, 1-4 <tax:locality>
                     <tax:xmldata>
                        <dc:DecimalLatitude>-13.255</dc:DecimalLatitude>
                        <dc:DecimalLongitude>49.61667</dc:DecimalLongitude>
                     </tax:xmldata>Dec</tax:locality> 2003 (coll. B. L. Fisher et al.), collection code: BLF09638, pin
                  code: CASENT0498309 ( CAS ). </tax:collection_event>
               <tax:collection_event>
                  <tax:xmldata>
                     <dc:Genus>Anochetus</dc:Genus>
                     <dc:Species>goodmani</dc:Species>
                     <dc:CatalogNumberText>CASENT104548</dc:CatalogNumberText>
                     <dc:DecimalLatitude>-13.255</dc:DecimalLatitude>
                     <dc:DecimalLongitude>49.61667</dc:DecimalLongitude>
                     <dc:Country>Madagascar</dc:Country>
                     <dc:Locality>Forêt de Binara, 7.5 km 230° SW Daraina</dc:Locality>
                  </tax:xmldata>Paratypes : 8 workers with same data as holotype but pins coded,
               CASENT104548</tax:collection_event> , <tax:collection_event>
                  <tax:xmldata>
                     <dc:Genus>Anochetus</dc:Genus>
                     <dc:Species>goodmani</dc:Species>
                     <dc:CatalogNumberText>CASENT0498310</dc:CatalogNumberText>
                     <dc:DecimalLatitude>-13.255</dc:DecimalLatitude>
                     <dc:DecimalLongitude>49.61667</dc:DecimalLongitude>
                     <dc:Country>Madagascar</dc:Country>
                     <dc:Locality>Forêt de Binara, 7.5 km 230° SW Daraina</dc:Locality>
                  </tax:xmldata>
                  <tax:xid type="specimen" uri="http://antweb.org/specimen.do?name=CASENT0498310-D01"/>
                  <tax:xid type="specimen" uri="http://antweb.org/specimen.do?name=CASENT0498310-D02"/>
                  <tax:xid type="genbank" uri="http://www.ncbi.nlm.nih.gov/entrez/viewer.fcgi?val=EF610881"/>
                  <tax:xid type="genbank" uri="http://www.ncbi.nlm.nih.gov/entrez/viewer.fcgi?val=EF610845"
                  />CASENT0498310</tax:collection_event> , <tax:collection_event>
                  <tax:xmldata>
                     <dc:Genus>Anochetus</dc:Genus>
                     <dc:Species>goodmani</dc:Species>
                     <dc:CatalogNumberText>CASENT0498311</dc:CatalogNumberText>
                     <dc:DecimalLatitude>-13.255</dc:DecimalLatitude>
                     <dc:DecimalLongitude>49.61667</dc:DecimalLongitude>
                     <dc:Country>Madagascar</dc:Country>
                     <dc:Locality>Forêt de Binara, 7.5 km 230° SW Daraina</dc:Locality>
                  </tax:xmldata>CASENT0498311</tax:collection_event> , <tax:collection_event>
                  <tax:xmldata>
                     <dc:Genus>Anochetus</dc:Genus>
                     <dc:Species>goodmani</dc:Species>
                     <dc:CatalogNumberText>CASENT0006944</dc:CatalogNumberText>
                     <dc:DecimalLatitude>-13.255</dc:DecimalLatitude>
                     <dc:DecimalLongitude>49.61667</dc:DecimalLongitude>
                     <dc:Country>Madagascar</dc:Country>
                     <dc:Locality>Forêt de Binara, 7.5 km 230° SW Daraina</dc:Locality>
                  </tax:xmldata>CASENT0006944</tax:collection_event> , <tax:collection_event>
                  <tax:xmldata>
                     <dc:Genus>Anochetus</dc:Genus>
                     <dc:Species>goodmani</dc:Species>
                     <dc:CatalogNumberText>CASENT0006945</dc:CatalogNumberText>
                     <dc:DecimalLatitude>-13.255</dc:DecimalLatitude>
                     <dc:DecimalLongitude>49.61667</dc:DecimalLongitude>
                     <dc:Country>Madagascar</dc:Country>
                     <dc:Locality>Forêt de Binara, 7.5 km 230° SW Daraina</dc:Locality>
                  </tax:xmldata>CASENT0006945 ( BMNH , MCZ , CAS ) </tax:collection_event> ; CO1 Barcode from paratype
               collection and coded CASENT0498310-D01 . </tax:p>
         </tax:div>
         <tax:div type="description">
            <tax:p>Worker measurements: maximum and minimum based on all specimens, n= 15, (holotype): HL 1.77-2.01
               (1.92), HW 1.55- 1.81 (1.77), CI 86-92 (92), EL 0.35-0.43 (0.42), ML 1.04-1.15 (1.11), MI 56-66 (58), SL
               1.68-1.97 (1.79) SI 101-109 (101), WL 2.52-2.89 (2.66), FL 1.85-2.17 (2.03), PW 0.92-1.06 (1.01).</tax:p>
            <tax:p>Queen (ergatoid) measurements: maximum and minimum based on n = 5. HL 1.62-1.79, HW 1.49-1.65, CI
               91-93, EL 0.37-0.41, ML 0.92-1.02, MI 55-59, SL 1.56-1.71, SI 99- 106, WL 2.33-2.55, FL 1.77-1.91, PW
               0.88-0.99.</tax:p>
         </tax:div>
         <tax:div type="diagnosis">
            <tax:p>Worker Diagnosis: Blade of mandible with five teeth and denticles located at the distal halfofthe
               blade length. Petiole dorsal margin without spines. In front view, the dorsal petiolar margin flat with
               lateral margin rounded (Fig. 6b). Pilosity, sculpture as in Figures 2e,f.</tax:p>
            <tax:p> The species is most similar to <tax:name>
                  <tax:xid identifier="urn:lsid:biosci.ohio-state.edu:osuc_concepts:235700" source="HNS"/>A.
               boltoni</tax:name> but can be easily distinguished by its petiole node without apical spines. </tax:p>
         </tax:div>
         <tax:div type="description">
            <tax:p>No winged queens are known. Ergatoid queens were collected at six localities. In four of the
               collections, three ergatoid queens were collected in the same locality. They are very similar in size and
               shape to workers (Figs 2g,h), and have no ocelli (Fig. 2g). Males are not known.</tax:p>
         </tax:div>
         <tax:div type="distribution">
            <tax:p> Distribution and biology. <tax:name>
                  <tax:xid identifier="urn:lsid:biosci.ohio-state.edu:osuc_concepts:235701" source="HNS"/>A.
               goodmani</tax:name> is endemic to Madagascar and is widespread in northern and western parts of the
               island. It has been collected in dry forest and rainforest as low as 30 m in altitude and also in montane
               rainforest at the altitude 960 m on Montagne d'Ambre (Fig. 6a), most frequently under stones (12
               collections) and sifted litter (7), but also at light (1), beating low vegetation (3), rot pocket (1), in
               rotten log (6), ground foragers (1), ground nest (9), Malaise trap (1), on low vegetation (1), and
               pitfall traps (4). </tax:p>
            <tax:p>CO1. Average iIntraspecific sequence divergence of 6.37%. There is strong geographic coherence in the
               divergence patterns (Figs 9, 15, Table 2) with deep divergences occurring between separate regions
               isolated by habitat and mountains.</tax:p>
         </tax:div>
         <tax:div type="diagnosis">
            <tax:p> Diagnostic barcoding loci. <tax:name>
                  <tax:xid identifier="urn:lsid:biosci.ohio-state.edu:osuc_concepts:235701" source="HNS"/>A.
               goodmani</tax:name> : Y-231 ( <tax:name>
                  <tax:xid identifier="urn:lsid:biosci.ohio-state.edu:osuc_concepts:25279" source="HNS"
               />madagascarensis</tax:name> and <tax:name>
                  <tax:xid identifier="urn:lsid:biosci.ohio-state.edu:osuc_concepts:25263" source="HNS"
               />grandidieri</tax:name> A; <tax:name>
                  <tax:xid identifier="urn:lsid:biosci.ohio-state.edu:osuc_concepts:235700" source="HNS"
               />boltoni</tax:name> and <tax:name>
                  <tax:xid identifier="urn:lsid:biosci.ohio-state.edu:osuc_concepts:235702" source="HNS"
               />pattersoni</tax:name> T), W-233 (all others A), RWR-368-370 (others are all ATG), Y-541 (others are all
               T), R-543 (others are all A), W-546 (others are all T), W-585 (others are all T), M-634 (others are all
               C). RWCW-42-45 &amp; WTTAG-66-70 (this distinguishes <tax:name>
                  <tax:xid identifier="urn:lsid:biosci.ohio-state.edu:osuc_concepts:235701" source="HNS"
               />goodmani</tax:name> from all (including <tax:name>
                  <tax:xid identifier="urn:lsid:biosci.ohio-state.edu:osuc_concepts:235700" source="HNS"
               />boltoni</tax:name> ) except some <tax:name>
                  <tax:xid identifier="urn:lsid:biosci.ohio-state.edu:osuc_concepts:25279" source="HNS"
               />madagascarensis</tax:name> ), &amp; GT-83-84 ( <tax:name>
                  <tax:xid identifier="urn:lsid:biosci.ohio-state.edu:osuc_concepts:25279" source="HNS"
               />madagascarensis</tax:name> is TA). </tax:p>
         </tax:div>
         <tax:div type="discussion">
            <tax:p> Discussion. <tax:name>
                  <tax:xid identifier="urn:lsid:biosci.ohio-state.edu:osuc_concepts:235701" source="HNS"/>Anochetus
                  goodmani</tax:name> is characterized by extreme divergence within the barcode region. To date,
               sequencing complementary nuclear markers has provided some degree of support for the deepest CO1
               divergences (between the north and south-west of Madagascar) as being separate species. Importantly
               however, ITS1 sequences as divergent have been produced from the same individual (Appendix S1 and Table
               3). Although CO1 supports more than one operational unit within <tax:name>
                  <tax:xid identifier="urn:lsid:biosci.ohio-state.edu:osuc_concepts:235701" source="HNS"/>A.
               goodmani</tax:name> the hypothesis of cryptic species in relatively isolated environments requires
               further evidence with less ambiguity. </tax:p>
         </tax:div>
         <tax:div type="materials_examined">
            <tax:p> Additional material examined for <tax:name>
                  <tax:xid identifier="urn:lsid:biosci.ohio-state.edu:osuc_concepts:235701" source="HNS"/>Anochetus
                  goodmani</tax:name> : In addition to the type material, specimens from 56 additional collecting events
               from the following 18 localities were examined in this study. <tax:collection_event>
                  <tax:xmldata>
                     <dc:Country>MADAGASCAR</dc:Country>
                  </tax:xmldata>MADAGASCAR : Province Antsiranana : <tax:locality>Montagne des Francais</tax:locality> ,
                  7.2 km 142° SE <tax:locality>Antsiranana</tax:locality>
               </tax:collection_event> ; <tax:collection_event>
                  <tax:xmldata>
                     <dc:Country>MADAGASCAR</dc:Country>
                  </tax:xmldata>Parc National Montagne d'Ambre</tax:collection_event> ; <tax:collection_event>
                  <tax:xmldata>
                     <dc:Genus>Anochetus</dc:Genus>
                     <dc:Species>goodmani</dc:Species>
                     <dc:CatalogNumberText>CASENT0416366</dc:CatalogNumberText>
                     <dc:DecimalLatitude>-12.86361</dc:DecimalLatitude>
                     <dc:DecimalLongitude>49.22583</dc:DecimalLongitude>
                     <dc:Country>Madagascar</dc:Country>
                     <dc:Locality>Réserve Spéciale de l'Ankarana, 13.6 km 192° SSW Anivorano Nord</dc:Locality>
                  </tax:xmldata>Reserve Speciale de l'Ankarana , 13.6 km 192° SSW <tax:locality>
                     <tax:xmldata>
                        <dc:DecimalLatitude>-12.86361</dc:DecimalLatitude>
                        <dc:DecimalLongitude>49.22583</dc:DecimalLongitude>
                     </tax:xmldata>Anivorano Nord</tax:locality>
               </tax:collection_event> ; <tax:collection_event>
                  <tax:xmldata>
                     <dc:Genus>Anochetus</dc:Genus>
                     <dc:Species>goodmani</dc:Species>
                     <dc:CatalogNumberText>CASENT0414220</dc:CatalogNumberText>
                     <dc:DecimalLatitude>-12.90889</dc:DecimalLatitude>
                     <dc:DecimalLongitude>49.10983</dc:DecimalLongitude>
                     <dc:Country>Madagascar</dc:Country>
                     <dc:Locality>Réserve Spéciale de l'Ankarana, 22.9 km 224° SW Anivorano Nord</dc:Locality>
                  </tax:xmldata>Reserve Speciale de l'Ankarana , 22.9 km 224° SW <tax:locality>
                     <tax:xmldata>
                        <dc:DecimalLatitude>-12.90889</dc:DecimalLatitude>
                        <dc:DecimalLongitude>49.10983</dc:DecimalLongitude>
                     </tax:xmldata>Anivorano Nord</tax:locality>
               </tax:collection_event> ; <tax:collection_event>
                  <tax:xmldata>
                     <dc:Genus>Anochetus</dc:Genus>
                     <dc:Species>goodmani</dc:Species>
                     <dc:CatalogNumberText>CASENT0498451</dc:CatalogNumberText>
                     <dc:DecimalLatitude>-12.97</dc:DecimalLatitude>
                     <dc:DecimalLongitude>49.7</dc:DecimalLongitude>
                     <dc:Country>Madagascar</dc:Country>
                     <dc:Locality>Forêt d'Ampondrabe, 26.3km 10° NNE Daraina</dc:Locality>
                  </tax:xmldata>
                  <tax:locality>
                     <tax:xmldata>
                        <dc:DecimalLatitude>-12.97</dc:DecimalLatitude>
                        <dc:DecimalLongitude>49.7</dc:DecimalLongitude>
                     </tax:xmldata>Foret</tax:locality> d'Ampondrabe, 26.3 km 10° NNE <tax:locality>
                     <tax:xmldata>
                        <dc:DecimalLatitude>-12.97</dc:DecimalLatitude>
                        <dc:DecimalLongitude>49.7</dc:DecimalLongitude>
                     </tax:xmldata>Daraina</tax:locality>
               </tax:collection_event> ; <tax:collection_event>
                  <tax:xmldata>
                     <dc:Genus>Anochetus</dc:Genus>
                     <dc:Species>goodmani</dc:Species>
                     <dc:CatalogNumberText>CASENT0043718</dc:CatalogNumberText>
                     <dc:DecimalLatitude>-13.11833</dc:DecimalLatitude>
                     <dc:DecimalLongitude>49.23</dc:DecimalLongitude>
                     <dc:Country>Madagascar</dc:Country>
                     <dc:Locality>Forêt d' Andavakoera, 21.4km 75° ENE Ambilobe; 4.6km 356° N Betsiaka</dc:Locality>
                  </tax:xmldata>Foret d' Andavakoera , 21.4 km 75° ENE <tax:locality>
                     <tax:xmldata>
                        <dc:DecimalLatitude>-13.11833</dc:DecimalLatitude>
                        <dc:DecimalLongitude>49.23</dc:DecimalLongitude>
                     </tax:xmldata>Ambilobe</tax:locality> ; 4.6 km 356° N Betsiaka </tax:collection_event> ; <tax:collection_event>
                  <tax:xmldata>
                     <dc:Genus>Anochetus</dc:Genus>
                     <dc:Species>goodmani</dc:Species>
                     <dc:CatalogNumberText>CASENT0053785</dc:CatalogNumberText>
                     <dc:DecimalLatitude>-13.21167</dc:DecimalLatitude>
                     <dc:DecimalLongitude>49.55667</dc:DecimalLongitude>
                     <dc:Country>Madagascar</dc:Country>
                     <dc:Locality>Forêt d' Antsahabe, 11.4km 275° W Daraina</dc:Locality>
                  </tax:xmldata>
                  <tax:xid type="specimen" uri="http://antweb.org/specimen.do?name=CASENT0053785-D02"/>
                  <tax:xid type="genbank" uri="http://www.ncbi.nlm.nih.gov/entrez/viewer.fcgi?val=EF610863"/>Foret d'
                  Antsahabe , 11.4 km 275° W<tax:locality>
                     <tax:xmldata>
                        <dc:DecimalLatitude>-13.21167</dc:DecimalLatitude>
                        <dc:DecimalLongitude>49.55667</dc:DecimalLongitude>
                     </tax:xmldata>Daraina</tax:locality>
               </tax:collection_event> ; <tax:collection_event>
                  <tax:xmldata>
                     <dc:Genus>Anochetus</dc:Genus>
                     <dc:Species>goodmani</dc:Species>
                     <dc:CatalogNumberText>CASENT0006944</dc:CatalogNumberText>
                     <dc:DecimalLatitude>-13.255</dc:DecimalLatitude>
                     <dc:DecimalLongitude>49.61667</dc:DecimalLongitude>
                     <dc:Country>Madagascar</dc:Country>
                     <dc:Locality>Forêt de Binara, 7.5 km 230° SW Daraina</dc:Locality>
                  </tax:xmldata>Foret de Binara , 7.5 km 230° SW <tax:locality>
                     <tax:xmldata>
                        <dc:DecimalLatitude>-13.255</dc:DecimalLatitude>
                        <dc:DecimalLongitude>49.61667</dc:DecimalLongitude>
                     </tax:xmldata>Daraina</tax:locality>
               </tax:collection_event> ; <tax:collection_event>
                  <tax:xmldata>
                     <dc:Genus>Anochetus</dc:Genus>
                     <dc:Species>goodmani</dc:Species>
                     <dc:CatalogNumberText>CASENT0416367</dc:CatalogNumberText>
                     <dc:DecimalLatitude>-13.79861</dc:DecimalLatitude>
                     <dc:DecimalLongitude>48.16167</dc:DecimalLongitude>
                     <dc:Country>Madagascar</dc:Country>
                     <dc:Locality>Ampasindava, Forêt d'Ambilanivy, 3.9 km 181° S Ambaliha</dc:Locality>
                  </tax:xmldata>Ampasindava, Foret d'Ambilanivy , 3.9 km 181° S<tax:locality>
                     <tax:xmldata>
                        <dc:DecimalLatitude>-13.79861</dc:DecimalLatitude>
                        <dc:DecimalLongitude>48.16167</dc:DecimalLongitude>
                     </tax:xmldata>Ambaliha</tax:locality>
               </tax:collection_event> ; <tax:collection_event>
                  <tax:xmldata>
                     <dc:Genus>Anochetus</dc:Genus>
                     <dc:Species>goodmani</dc:Species>
                     <dc:CatalogNumberText>CASENT0416370</dc:CatalogNumberText>
                     <dc:DecimalLatitude>-14.30889</dc:DecimalLatitude>
                     <dc:DecimalLongitude>47.91433</dc:DecimalLongitude>
                     <dc:Country>Madagascar</dc:Country>
                     <dc:Locality>Forêt d'Anabohazo, 21.6 km 247° WSW Maromandia</dc:Locality>
                  </tax:xmldata>Foret d'Anabohazo , 21.6 km 247° WSW <tax:locality>
                     <tax:xmldata>
                        <dc:DecimalLatitude>-14.30889</dc:DecimalLatitude>
                        <dc:DecimalLongitude>47.91433</dc:DecimalLongitude>
                     </tax:xmldata>Maromandia</tax:locality>
               </tax:collection_event> ; <tax:collection_event>
                  <tax:xmldata>
                     <dc:Genus>Anochetus</dc:Genus>
                     <dc:Species>goodmani</dc:Species>
                     <dc:CatalogNumberText>CASENT0022239</dc:CatalogNumberText>
                     <dc:DecimalLatitude>-16.925</dc:DecimalLatitude>
                     <dc:DecimalLongitude>44.36833</dc:DecimalLongitude>
                     <dc:Country>Madagascar</dc:Country>
                     <dc:Locality>Réserve Spéciale de Bemarivo, 23.8 km 223° SW Besalampy</dc:Locality>
                  </tax:xmldata>
                  <tax:xid type="specimen" uri="http://antweb.org/specimen.do?name=CASENT0022239-D01"/>
                  <tax:xid type="specimen" uri="http://antweb.org/specimen.do?name=CASENT0022239-D02"/>
                  <tax:xid type="genbank" uri="http://www.ncbi.nlm.nih.gov/entrez/viewer.fcgi?val=EF610877"/>
                  <tax:xid type="genbank" uri="http://www.ncbi.nlm.nih.gov/entrez/viewer.fcgi?val=EF610840"/>Reserve
                  Speciale de Bemarivo , 23.8 km 223° SW <tax:locality>
                     <tax:xmldata>
                        <dc:DecimalLatitude>-16.925</dc:DecimalLatitude>
                        <dc:DecimalLongitude>44.36833</dc:DecimalLongitude>
                     </tax:xmldata>Besalampy</tax:locality>
               </tax:collection_event> ; <tax:collection_event>
                  <tax:xmldata>
                     <dc:Genus>Anochetus</dc:Genus>
                     <dc:Species>goodmani</dc:Species>
                     <dc:CatalogNumberText>CASENT0472827</dc:CatalogNumberText>
                     <dc:DecimalLatitude>-18.70944</dc:DecimalLatitude>
                     <dc:DecimalLongitude>44.71817</dc:DecimalLongitude>
                     <dc:Country>Madagascar</dc:Country>
                     <dc:Locality>Parc National Tsingy de Bemaraha, 10.6 km ESE 123° Antsalova</dc:Locality>
                  </tax:xmldata>
                  <tax:xid type="specimen" uri="http://antweb.org/specimen.do?name=CASENT0472827-D01"/>
                  <tax:xid type="genbank" uri="http://www.ncbi.nlm.nih.gov/entrez/viewer.fcgi?val=EF610873"/>Parc
                  National Tsingy de Bemaraha , 10.6 km ESE 123° <tax:locality>
                     <tax:xmldata>
                        <dc:DecimalLatitude>-18.70944</dc:DecimalLatitude>
                        <dc:DecimalLongitude>44.71817</dc:DecimalLongitude>
                     </tax:xmldata>Antsalova</tax:locality>
               </tax:collection_event> ; <tax:collection_event>
                  <tax:xmldata>
                     <dc:Genus>Anochetus</dc:Genus>
                     <dc:Species>goodmani</dc:Species>
                     <dc:CatalogNumberText>CASENT0443749</dc:CatalogNumberText>
                     <dc:DecimalLatitude>-19.13222</dc:DecimalLatitude>
                     <dc:DecimalLongitude>44.81467</dc:DecimalLongitude>
                     <dc:Country>Madagascar</dc:Country>
                     <dc:Locality>Parc National Tsingy de Bemaraha, 2.5 km 62° ENE Bekopaka, Ankidrodroa
                     River</dc:Locality>
                  </tax:xmldata>Parc National Tsingy de Bemaraha , 2.5 km 62 ° ENE <tax:locality>
                     <tax:xmldata>
                        <dc:DecimalLatitude>-19.13222</dc:DecimalLatitude>
                        <dc:DecimalLongitude>44.81467</dc:DecimalLongitude>
                     </tax:xmldata>Bekopaka</tax:locality> , <tax:locality>
                     <tax:xmldata>
                        <dc:DecimalLatitude>-19.13222</dc:DecimalLatitude>
                        <dc:DecimalLongitude>44.81467</dc:DecimalLongitude>
                     </tax:xmldata>Ankidrodroa River</tax:locality>
               </tax:collection_event> ; <tax:collection_event>
                  <tax:xmldata>
                     <dc:Genus>Anochetus</dc:Genus>
                     <dc:Species>goodmani</dc:Species>
                     <dc:CatalogNumberText>CASENT0078075</dc:CatalogNumberText>
                     <dc:DecimalLatitude>-19.14194</dc:DecimalLatitude>
                     <dc:DecimalLongitude>44.828</dc:DecimalLongitude>
                     <dc:Country>Madagascar</dc:Country>
                     <dc:Locality>Parc National Tsingy de Bemaraha, 3.4 km 93° E Bekopaka, Tombeau Vazimba</dc:Locality>
                  </tax:xmldata>Parc National Tsingy de Bemaraha , 3.4 km 93° E<tax:locality>
                     <tax:xmldata>
                        <dc:DecimalLatitude>-19.14194</dc:DecimalLatitude>
                        <dc:DecimalLongitude>44.828</dc:DecimalLongitude>
                     </tax:xmldata>Bekopaka</tax:locality> , <tax:locality>
                     <tax:xmldata>
                        <dc:DecimalLatitude>-19.14194</dc:DecimalLatitude>
                        <dc:DecimalLongitude>44.828</dc:DecimalLongitude>
                     </tax:xmldata>Tombeau Vazimba</tax:locality>
               </tax:collection_event> . <tax:collection_event>
                  <tax:xmldata>
                     <dc:Genus>Anochetus</dc:Genus>
                     <dc:Species>goodmani</dc:Species>
                     <dc:CatalogNumberText>CASENT0015320</dc:CatalogNumberText>
                     <dc:DecimalLatitude>-20.79528</dc:DecimalLatitude>
                     <dc:DecimalLongitude>44.147</dc:DecimalLongitude>
                     <dc:Country>Madagascar</dc:Country>
                     <dc:Locality>Parc National de Kirindy Mite, 16.3 km 127° SE Belo sur Mer</dc:Locality>
                  </tax:xmldata>Province Toliara : <tax:locality>
                     <tax:xmldata>
                        <dc:DecimalLatitude>-20.79528</dc:DecimalLatitude>
                        <dc:DecimalLongitude>44.147</dc:DecimalLongitude>
                     </tax:xmldata>Parc National de Kirindy Mite</tax:locality> , 16.3 km 127° SE <tax:locality>
                     <tax:xmldata>
                        <dc:DecimalLatitude>-20.79528</dc:DecimalLatitude>
                        <dc:DecimalLongitude>44.147</dc:DecimalLongitude>
                     </tax:xmldata>Belo sur Mer</tax:locality>
               </tax:collection_event> . </tax:p>
         </tax:div>
      </tax:treatment>
      <tax:treatment>
         <tax:nomenclature>
            <tax:name>
               <tax:xid identifier="urn:lsid:biosci.ohio-state.edu:osuc_concepts:25263" source="HNS"/>Anochetus
               grandidieri Forel</tax:name>Figures: worker 3a-d, 5c; queen 3e-h; male 3i-j, 8b; map 6b</tax:nomenclature>
         <tax:div type="materials_examined">
            <tax:p>Type material:</tax:p>
            <tax:p>
               <tax:name>
                  <tax:xid identifier="urn:lsid:biosci.ohio-state.edu:osuc_concepts:25263" source="HNS"/>Anochetus
                  grandidieri Forel</tax:name> , 1891: 108 [21]. Lectotype: worker, <tax:collection_event>
                  <tax:xmldata>
                     <dc:CatalogNumberText>CASENT0101819</dc:CatalogNumberText>
                     <dc:Country>Madagascar</dc:Country>
                  </tax:xmldata>Madagascar , Forest of the east coast ( M. Humblot ) ( MHNG ), present designation
                  [examined], AntWeb CASENT0101819 . Brown, 1978: 606 [2] (description of worker)
               </tax:collection_event> . </tax:p>
            <tax:p>
               <tax:name>
                  <tax:xid identifier="urn:lsid:biosci.ohio-state.edu:osuc_concepts:133661" source="HNS"/>Anochetus
                  madecassus Santschi</tax:name> , 1928: 54 [22]. Lectotype: dealate queen, <tax:collection_event>
                  <tax:xmldata>
                     <dc:CatalogNumberText>CASENT0101098</dc:CatalogNumberText>
                     <dc:Country>Madagascar</dc:Country>
                  </tax:xmldata>Madagascar , Nossi-Be( <tax:locality>Descarpentries</tax:locality> ) ( NHMB ) Lectotype
                  by present designation [examined] AntWeb CASENT0101098 . </tax:collection_event> Synonymized with <tax:name>
                  <tax:xid identifier="urn:lsid:biosci.ohio-state.edu:osuc_concepts:25263" source="HNS"
               />grandidieri</tax:name> by Brown, 1978: 557 [2]. </tax:p>
         </tax:div>
         <tax:div type="description">
            <tax:p>Worker measurements: maximum and minimum based on all specimens, n = 20. HL 0.79-1.19, HW 0.71-1.06,
               CI 85-95, EL 0.08-0.13, ML 0.33-0.57, MI 41-54, SL 0.57-0.88, SI 78-86, WL 0.87-1.35, FL 0.57-0.90, PW
               0.44-0.62.</tax:p>
            <tax:p>Queen measurements: maximum and minimum based on n = 5. HL 0.88-1.15, HW 0.81-1.07, CI 92-96, EL
               0.17-0.23, ML 0.39-0.56, MI 44-49, SL 0.62-0.87, SI 77-81, WL 1.08- 1.46. FL 0.68-0.96, PW 0.60-0.78.</tax:p>
            <tax:p>Male measurements: maximum and minimum based on n = 5 from Madagascar: HL 0.58-0.73, HW 0.78-0.94, CI
               129- 135, EL 0.37-0.46, SL 0.10-0.15, SI 13-16, WL 1.17-1.52, FL 0.78-1.08</tax:p>
         </tax:div>
         <tax:div type="diagnosis">
            <tax:p>Worker diagnosis: Inner blade of mandible without teeth and denticles; apical end of inner blade
               without a notched semicircular concavity (Fig. 2a). Eyes small (0.05-0.11 mm), projecting dorsolaterally.
               In full face view, antennal scape usually not reaching, and not surpassing posterior margin of occipital
               lobe. Dorsal surface of head with numerous short setae. Pilosity and sculpture as in Figures 3
            a-d.</tax:p>
         </tax:div>
         <tax:div type="description">
            <tax:p>Queens alate: Very similar to workers, only slightly larger than respective size class (Figs 3e-h).
               Ergatoid queens not recorded.</tax:p>
            <tax:p>Within a single locality, two size classes of workers, queens and males are present in this species,
               but the differences within a site do not hold up when variation across all sites is included. These
               differences suggest that two reproductive and developmental pathways can occur in this species. Further
               work is needed to explore the biotic or abiotic factors that trigger the development of small and large
               castes.</tax:p>
         </tax:div>
         <tax:div type="discussion">
            <tax:p> The species is most similar to <tax:name>
                  <tax:xid identifier="urn:lsid:biosci.ohio-state.edu:osuc_concepts:25279" source="HNS"/>A.
                  madagascarensis</tax:name> but can be easily distinguished by its small eyes and scape that does not
               surpass the occipital lobe. <tax:name>
                  <tax:xid identifier="urn:lsid:biosci.ohio-state.edu:osuc_concepts:25279" source="HNS"/>A.
                  madagascarensis</tax:name> has large eyes (0.24-0.26 mm), and scapes that surpass occipital lobes.
            </tax:p>
         </tax:div>
         <tax:div type="distribution">
            <tax:p> Distribution and biology. <tax:name>
                  <tax:xid identifier="urn:lsid:biosci.ohio-state.edu:osuc_concepts:25263" source="HNS"/>A.
               grandidieri</tax:name> is endemic to Madagascar and is widespread throughout Madagascar in forest and
               shrubland habitats below 1,550 m elevation (Fig 4b). It has been collected in gallery, dry, littoral,
               lowland, and montane forest, in desert spiny bush thicket in the southwest, and Uapaca woodland in the
               ceIntral plateau. As in many soil dwelling ants, <tax:name>
                  <tax:xid identifier="urn:lsid:biosci.ohio-state.edu:osuc_concepts:25263" source="HNS"/>A.
               grandidieri</tax:name> has reduced eyes (EL/HW 0.11-0.13) and short scapes. <tax:name>
                  <tax:xid identifier="urn:lsid:biosci.ohio-state.edu:osuc_concepts:25263" source="HNS"/>A.
               grandidieri</tax:name> is the only <tax:name>
                  <tax:xid identifier="urn:lsid:biosci.ohio-state.edu:osuc_concepts:2346" source="HNS"
               />Anochetus</tax:name> in Madagascar with these soil nesting modifications. The subterranean habitat of
               this species may allow it to survive in a wide range of habitats in Madagascar from desert to woodland to
               montane forest. Out of 453 collecting events, <tax:name>
                  <tax:xid identifier="urn:lsid:biosci.ohio-state.edu:osuc_concepts:25263" source="HNS"/>A.
               grandidieri</tax:name> was most often recorded in sifted litter (97 collection records), rotten logs
               (96), and Malaise traps (155). </tax:p>
            <tax:p> CO1. Shallow iIntraspecific (average within species sequence divergence of 2.72, SE = 0.048) and
               deep interspecific divergences(9.4% SE = 0.05) between <tax:name>
                  <tax:xid identifier="urn:lsid:biosci.ohio-state.edu:osuc_concepts:25263" source="HNS"/>A.
               grandidieri</tax:name> and the other species. Small and large castes had identical DNA barcodes. (Figs 9,
               16). </tax:p>
         </tax:div>
         <tax:div type="diagnosis">
            <tax:p> Diagnostic barcoding loci. <tax:name>
                  <tax:xid identifier="urn:lsid:biosci.ohio-state.edu:osuc_concepts:25263" source="HNS"/>A
               grandidieri</tax:name> : T-273, T-282, T- 306, A-312, (shared with one population of <tax:name>
                  <tax:xid identifier="urn:lsid:biosci.ohio-state.edu:osuc_concepts:235701" source="HNS"/>A.
               goodmani</tax:name> ), A-312, T- 333, A-483, T-528 (all 3rd base pair positions). </tax:p>
         </tax:div>
         <tax:div type="materials_examined">
            <tax:p> Specimens examined for <tax:name>
                  <tax:xid identifier="urn:lsid:biosci.ohio-state.edu:osuc_concepts:25263" source="HNS"/>Anochetus
                  grandidieri</tax:name> : Specimens from 456 separate collection events from the following 140
               localities were examined. <tax:collection_event>
                  <tax:xmldata>
                     <dc:Country>MADAGASCAR</dc:Country>
                  </tax:xmldata>MADAGASCAR : Province Antsiranana : <tax:locality>Sakalava Beach</tax:locality> ; </tax:collection_event>
               <tax:collection_event>
                  <tax:xmldata>
                     <dc:Country>MADAGASCAR</dc:Country>
                  </tax:xmldata>Montagne des Francais , 7.2 km 142° SE <tax:locality>Antsiranana</tax:locality>
               </tax:collection_event> ; <tax:collection_event>
                  <tax:xmldata>
                     <dc:Genus>Anochetus</dc:Genus>
                     <dc:Species>grandidieri</dc:Species>
                     <dc:CatalogNumberText>CASENT0056906</dc:CatalogNumberText>
                     <dc:DecimalLatitude>-12.5283</dc:DecimalLatitude>
                     <dc:DecimalLongitude>49.1725</dc:DecimalLongitude>
                     <dc:Country>Madagascar</dc:Country>
                     <dc:Locality>Antsiranana II Pref: Antsahampano S.-Pref: Montagne d'Ambre. Site MD2</dc:Locality>
                  </tax:xmldata>Antsiranana II Pref: Antsahampano S.-Pref : <tax:locality>
                     <tax:xmldata>
                        <dc:DecimalLatitude>-12.5283</dc:DecimalLatitude>
                        <dc:DecimalLongitude>49.1725</dc:DecimalLongitude>
                     </tax:xmldata>Montagne</tax:locality> d'Ambre. Site MD2 </tax:collection_event> ; <tax:collection_event>
                  <tax:xmldata>
                     <dc:Genus>Anochetus</dc:Genus>
                     <dc:Species>grandidieri</dc:Species>
                     <dc:CatalogNumberText>CASENT0416435</dc:CatalogNumberText>
                     <dc:DecimalLatitude>-12.53444</dc:DecimalLatitude>
                     <dc:DecimalLongitude>49.1795</dc:DecimalLongitude>
                     <dc:Country>Madagascar</dc:Country>
                     <dc:Locality>Parc National Montagne d'Ambre, 3.6 km 235° SW Joffreville</dc:Locality>
                  </tax:xmldata>
                  <tax:xid type="specimen" uri="http://antweb.org/specimen.do?name=CASENT0416435-D01"/>
                  <tax:xid type="genbank" uri="http://www.ncbi.nlm.nih.gov/entrez/viewer.fcgi?val=EF610719"/>Parc
                  National Montagne d'Ambre , 3.6 km 235° SW <tax:locality>
                     <tax:xmldata>
                        <dc:DecimalLatitude>-12.53444</dc:DecimalLatitude>
                        <dc:DecimalLongitude>49.1795</dc:DecimalLongitude>
                     </tax:xmldata>Joffreville</tax:locality>
               </tax:collection_event> ; <tax:collection_event>
                  <tax:xmldata>
                     <dc:Genus>Anochetus</dc:Genus>
                     <dc:Species>grandidieri</dc:Species>
                     <dc:CatalogNumberText>CASENT0081746</dc:CatalogNumberText>
                     <dc:DecimalLatitude>-12.86361</dc:DecimalLatitude>
                     <dc:DecimalLongitude>49.22583</dc:DecimalLongitude>
                     <dc:Country>Madagascar</dc:Country>
                     <dc:Locality>Réserve Spéciale de l'Ankarana, 13.6 km 192° SSW Anivorano Nord</dc:Locality>
                  </tax:xmldata>Reserve Speciale de l'Ankarana , 13.6 km 192° SSW <tax:locality>
                     <tax:xmldata>
                        <dc:DecimalLatitude>-12.86361</dc:DecimalLatitude>
                        <dc:DecimalLongitude>49.22583</dc:DecimalLongitude>
                     </tax:xmldata>Anivorano Nord</tax:locality>
               </tax:collection_event> ; <tax:collection_event>
                  <tax:xmldata>
                     <dc:Genus>Anochetus</dc:Genus>
                     <dc:Species>grandidieri</dc:Species>
                     <dc:CatalogNumberText>CASENT0498462</dc:CatalogNumberText>
                     <dc:DecimalLatitude>-12.97</dc:DecimalLatitude>
                     <dc:DecimalLongitude>49.7</dc:DecimalLongitude>
                     <dc:Country>Madagascar</dc:Country>
                     <dc:Locality>Forêt d'Ampondrabe, 26.3km 10° NNE Daraina</dc:Locality>
                  </tax:xmldata>Foret d'Ampondrabe , 26.3 km 10° NNE <tax:locality>
                     <tax:xmldata>
                        <dc:DecimalLatitude>-12.97</dc:DecimalLatitude>
                        <dc:DecimalLongitude>49.7</dc:DecimalLongitude>
                     </tax:xmldata>Daraina</tax:locality>
               </tax:collection_event> ; <tax:collection_event>
                  <tax:xmldata>
                     <dc:Genus>Anochetus</dc:Genus>
                     <dc:Species>grandidieri</dc:Species>
                     <dc:CatalogNumberText>CASENT0041757</dc:CatalogNumberText>
                     <dc:DecimalLatitude>-13.21167</dc:DecimalLatitude>
                     <dc:DecimalLongitude>49.55667</dc:DecimalLongitude>
                     <dc:Country>Madagascar</dc:Country>
                     <dc:Locality>Forêt d' Antsahabe, 11.4km 275° W Daraina</dc:Locality>
                  </tax:xmldata>Foret d' Antsahabe , 11.4 km 275° W <tax:locality>
                     <tax:xmldata>
                        <dc:DecimalLatitude>-13.21167</dc:DecimalLatitude>
                        <dc:DecimalLongitude>49.55667</dc:DecimalLongitude>
                     </tax:xmldata>Daraina</tax:locality>
               </tax:collection_event> ; <tax:collection_event>
                  <tax:xmldata>
                     <dc:Genus>Anochetus</dc:Genus>
                     <dc:Species>grandidieri</dc:Species>
                     <dc:CatalogNumberText>CASENT0041177</dc:CatalogNumberText>
                     <dc:DecimalLatitude>-13.255</dc:DecimalLatitude>
                     <dc:DecimalLongitude>49.61667</dc:DecimalLongitude>
                     <dc:Country>Madagascar</dc:Country>
                     <dc:Locality>Forêt de Binara, 7.5 km 230° SW Daraina</dc:Locality>
                  </tax:xmldata>Foret de Binara , 7.5 km 230° SW <tax:locality>
                     <tax:xmldata>
                        <dc:DecimalLatitude>-13.255</dc:DecimalLatitude>
                        <dc:DecimalLongitude>49.61667</dc:DecimalLongitude>
                     </tax:xmldata>Daraina</tax:locality>
               </tax:collection_event> ; <tax:collection_event>
                  <tax:xmldata>
                     <dc:Genus>Anochetus</dc:Genus>
                     <dc:Species>grandidieri</dc:Species>
                     <dc:CatalogNumberText>CASENT0053760</dc:CatalogNumberText>
                     <dc:DecimalLatitude>-13.26333</dc:DecimalLatitude>
                     <dc:DecimalLongitude>49.60333</dc:DecimalLongitude>
                     <dc:Country>Madagascar</dc:Country>
                     <dc:Locality>Forêt de Binara, 9.1km 233° SW Daraina</dc:Locality>
                  </tax:xmldata>Foret de Binara , 9.1 km 233° SW <tax:locality>
                     <tax:xmldata>
                        <dc:DecimalLatitude>-13.26333</dc:DecimalLatitude>
                        <dc:DecimalLongitude>49.60333</dc:DecimalLongitude>
                     </tax:xmldata>Daraina</tax:locality>
               </tax:collection_event> ; <tax:collection_event>
                  <tax:xmldata>
                     <dc:Genus>Anochetus</dc:Genus>
                     <dc:Species>grandidieri</dc:Species>
                     <dc:CatalogNumberText>MCZ.3469w</dc:CatalogNumberText>
                     <dc:DecimalLatitude>-13.41639</dc:DecimalLatitude>
                     <dc:DecimalLongitude>48.30722</dc:DecimalLongitude>
                     <dc:Country>Madagascar</dc:Country>
                     <dc:Locality>Nosy Be, Lokobe Forest</dc:Locality>
                  </tax:xmldata>
                  <tax:locality>
                     <tax:xmldata>
                        <dc:DecimalLatitude>-13.41639</dc:DecimalLatitude>
                        <dc:DecimalLongitude>48.30722</dc:DecimalLongitude>
                     </tax:xmldata>Nosy Be</tax:locality> , <tax:locality>
                     <tax:xmldata>
                        <dc:DecimalLatitude>-13.41639</dc:DecimalLatitude>
                        <dc:DecimalLongitude>48.30722</dc:DecimalLongitude>
                     </tax:xmldata>Lokobe Forest</tax:locality>
               </tax:collection_event> ; <tax:collection_event>
                  <tax:xmldata>
                     <dc:Genus>Anochetus</dc:Genus>
                     <dc:Species>grandidieri</dc:Species>
                     <dc:CatalogNumberText>CASENT0054491</dc:CatalogNumberText>
                     <dc:DecimalLatitude>-13.4645</dc:DecimalLatitude>
                     <dc:DecimalLongitude>48.55167</dc:DecimalLongitude>
                     <dc:Country>Madagascar</dc:Country>
                     <dc:Locality>Forêt Ambato, 26.6 km 33° Ambanja</dc:Locality>
                  </tax:xmldata>Foret Ambato , 26.6 km 33° <tax:locality>
                     <tax:xmldata>
                        <dc:DecimalLatitude>-13.4645</dc:DecimalLatitude>
                        <dc:DecimalLongitude>48.55167</dc:DecimalLongitude>
                     </tax:xmldata>Ambanja</tax:locality>
               </tax:collection_event> ; <tax:collection_event>
                  <tax:xmldata>
                     <dc:Genus>Anochetus</dc:Genus>
                     <dc:Species>grandidieri</dc:Species>
                     <dc:CatalogNumberText>CASENT0054532</dc:CatalogNumberText>
                     <dc:DecimalLatitude>-13.71533</dc:DecimalLatitude>
                     <dc:DecimalLongitude>50.10167</dc:DecimalLongitude>
                     <dc:Country>Madagascar</dc:Country>
                     <dc:Locality>Ambondrobe, 41.1km 175° Vohemar</dc:Locality>
                  </tax:xmldata>Ambondrobe , 41.1 km 175° <tax:locality>
                     <tax:xmldata>
                        <dc:DecimalLatitude>-13.71533</dc:DecimalLatitude>
                        <dc:DecimalLongitude>50.10167</dc:DecimalLongitude>
                     </tax:xmldata>Vohemar</tax:locality>
               </tax:collection_event> ; <tax:collection_event>
                  <tax:xmldata>
                     <dc:Genus>Anochetus</dc:Genus>
                     <dc:Species>grandidieri</dc:Species>
                     <dc:CatalogNumberText>CASENT0416440</dc:CatalogNumberText>
                     <dc:DecimalLatitude>-13.79861</dc:DecimalLatitude>
                     <dc:DecimalLongitude>48.16167</dc:DecimalLongitude>
                     <dc:Country>Madagascar</dc:Country>
                     <dc:Locality>Ampasindava, Forêt d'Ambilanivy, 3.9 km 181° S Ambaliha</dc:Locality>
                  </tax:xmldata>Ampasindava, Foret d'Ambilanivy , 3.9 km 181° S<tax:locality>
                     <tax:xmldata>
                        <dc:DecimalLatitude>-13.79861</dc:DecimalLatitude>
                        <dc:DecimalLongitude>48.16167</dc:DecimalLongitude>
                     </tax:xmldata>Ambaliha</tax:locality>
               </tax:collection_event> ; <tax:collection_event>
                  <tax:xmldata>
                     <dc:Genus>Anochetus</dc:Genus>
                     <dc:Species>grandidieri</dc:Species>
                     <dc:CatalogNumberText>BLF1996(07)-4</dc:CatalogNumberText>
                     <dc:DecimalLatitude>-13.96167</dc:DecimalLatitude>
                     <dc:DecimalLongitude>48.43333</dc:DecimalLongitude>
                     <dc:Country>Madagascar</dc:Country>
                     <dc:Locality>R.S. Manongarivo, 10.8 km 229° SW Antanambao</dc:Locality>
                  </tax:xmldata>R.S. Manongarivo , 10.8 km 229° SW <tax:locality>
                     <tax:xmldata>
                        <dc:DecimalLatitude>-13.96167</dc:DecimalLatitude>
                        <dc:DecimalLongitude>48.43333</dc:DecimalLongitude>
                     </tax:xmldata>Antanambao</tax:locality>
               </tax:collection_event> ; <tax:collection_event>
                  <tax:xmldata>
                     <dc:Genus>Anochetus</dc:Genus>
                     <dc:Species>grandidieri</dc:Species>
                     <dc:CatalogNumberText>BLF1862(01)-3</dc:CatalogNumberText>
                     <dc:DecimalLatitude>-13.97667</dc:DecimalLatitude>
                     <dc:DecimalLongitude>48.42333</dc:DecimalLongitude>
                     <dc:Country>Madagascar</dc:Country>
                     <dc:Locality>R.S. Manongarivo, 12.8 km 228° SW Antanambao</dc:Locality>
                  </tax:xmldata>R.S. Manongarivo , 12.8 km 228° SW <tax:locality>
                     <tax:xmldata>
                        <dc:DecimalLatitude>-13.97667</dc:DecimalLatitude>
                        <dc:DecimalLongitude>48.42333</dc:DecimalLongitude>
                     </tax:xmldata>Antanambao</tax:locality>
               </tax:collection_event> ; <tax:collection_event>
                  <tax:xmldata>
                     <dc:Genus>Anochetus</dc:Genus>
                     <dc:Species>grandidieri</dc:Species>
                     <dc:CatalogNumberText>CASENT0006314</dc:CatalogNumberText>
                     <dc:DecimalLatitude>-13.99833</dc:DecimalLatitude>
                     <dc:DecimalLongitude>48.42833</dc:DecimalLongitude>
                     <dc:Country>Madagascar</dc:Country>
                     <dc:Locality>R.S. Manongarivo, 14.5 km 220° SW Antanambao</dc:Locality>
                  </tax:xmldata>R.S. Manongarivo , 14.5 km 220° SW <tax:locality>
                     <tax:xmldata>
                        <dc:DecimalLatitude>-13.99833</dc:DecimalLatitude>
                        <dc:DecimalLongitude>48.42833</dc:DecimalLongitude>
                     </tax:xmldata>Antanambao</tax:locality>
               </tax:collection_event> ; <tax:collection_event>
                  <tax:xmldata>
                     <dc:Genus>Anochetus</dc:Genus>
                     <dc:Species>grandidieri</dc:Species>
                     <dc:CatalogNumberText>CASENT0460194</dc:CatalogNumberText>
                     <dc:DecimalLatitude>-14.30889</dc:DecimalLatitude>
                     <dc:DecimalLongitude>47.91433</dc:DecimalLongitude>
                     <dc:Country>Madagascar</dc:Country>
                     <dc:Locality>Forêt d'Anabohazo, 21.6 km 247° WSW Maromandia</dc:Locality>
                  </tax:xmldata>Foret d'Anabohazo , 21.6 km 247° WSW <tax:locality>
                     <tax:xmldata>
                        <dc:DecimalLatitude>-14.30889</dc:DecimalLatitude>
                        <dc:DecimalLongitude>47.91433</dc:DecimalLongitude>
                     </tax:xmldata>Maromandia</tax:locality>
               </tax:collection_event> ; <tax:collection_event>
                  <tax:xmldata>
                     <dc:Genus>Anochetus</dc:Genus>
                     <dc:Species>grandidieri</dc:Species>
                     <dc:CatalogNumberText>CASENT0044502</dc:CatalogNumberText>
                     <dc:DecimalLatitude>-14.435</dc:DecimalLatitude>
                     <dc:DecimalLongitude>49.76</dc:DecimalLongitude>
                     <dc:Country>Madagascar</dc:Country>
                     <dc:Locality>Parc National de Marojejy, Manantenina River, 27.6 km 35° NE Andapa, 9.6 km 327° NNW
                        Manantenina</dc:Locality>
                  </tax:xmldata>Parc National de Marojejy , Manantenina River , 27.6 km 35° NE <tax:locality>
                     <tax:xmldata>
                        <dc:DecimalLatitude>-14.435</dc:DecimalLatitude>
                        <dc:DecimalLongitude>49.76</dc:DecimalLongitude>
                     </tax:xmldata>Andapa</tax:locality> , 9.6 km 327° NNW <tax:locality>
                     <tax:xmldata>
                        <dc:DecimalLatitude>-14.435</dc:DecimalLatitude>
                        <dc:DecimalLongitude>49.76</dc:DecimalLongitude>
                     </tax:xmldata>Manantenina</tax:locality> ; </tax:collection_event>
               <tax:collection_event>
                  <tax:xmldata>
                     <dc:Genus>Anochetus</dc:Genus>
                     <dc:Species>grandidieri</dc:Species>
                     <dc:CatalogNumberText>CASENT0044925</dc:CatalogNumberText>
                     <dc:DecimalLatitude>-14.43667</dc:DecimalLatitude>
                     <dc:DecimalLongitude>49.775</dc:DecimalLongitude>
                     <dc:Country>Madagascar</dc:Country>
                     <dc:Locality>Parc National de Marojejy, Manantenina River, 28.0 km 38° NE Andapa, 8.2 km 333° NNW
                        Manantenina</dc:Locality>
                  </tax:xmldata>Parc National de Marojejy, Manantenina River , 28.0 km 38° NE <tax:locality>
                     <tax:xmldata>
                        <dc:DecimalLatitude>-14.43667</dc:DecimalLatitude>
                        <dc:DecimalLongitude>49.775</dc:DecimalLongitude>
                     </tax:xmldata>Andapa</tax:locality> , 8.2 km 333° NNW <tax:locality>
                     <tax:xmldata>
                        <dc:DecimalLatitude>-14.43667</dc:DecimalLatitude>
                        <dc:DecimalLongitude>49.775</dc:DecimalLongitude>
                     </tax:xmldata>Manantenina</tax:locality>
               </tax:collection_event> ; <tax:collection_event>
                  <tax:xmldata>
                     <dc:Genus>Anochetus</dc:Genus>
                     <dc:Species>grandidieri</dc:Species>
                     <dc:CatalogNumberText>CASENT0062750</dc:CatalogNumberText>
                     <dc:DecimalLatitude>-14.43817</dc:DecimalLatitude>
                     <dc:DecimalLongitude>49.774</dc:DecimalLongitude>
                     <dc:Country>Madagascar</dc:Country>
                     <dc:Locality>Parc National Marojejy</dc:Locality>
                  </tax:xmldata>
                  <tax:locality>
                     <tax:xmldata>
                        <dc:DecimalLatitude>-14.43817</dc:DecimalLatitude>
                        <dc:DecimalLongitude>49.774</dc:DecimalLongitude>
                     </tax:xmldata>Parc National Marojejy</tax:locality>
               </tax:collection_event> ; <tax:collection_event>
                  <tax:xmldata>
                     <dc:Genus>Anochetus</dc:Genus>
                     <dc:Species>grandidieri</dc:Species>
                     <dc:CatalogNumberText>MCZ122.13680w</dc:CatalogNumberText>
                     <dc:DecimalLatitude>-14.44533</dc:DecimalLatitude>
                     <dc:DecimalLongitude>49.78564</dc:DecimalLongitude>
                     <dc:Country>Madagascar</dc:Country>
                     <dc:Locality>Marojejy R.N.I. #12</dc:Locality>
                  </tax:xmldata>
                  <tax:locality>
                     <tax:xmldata>
                        <dc:DecimalLatitude>-14.44533</dc:DecimalLatitude>
                        <dc:DecimalLongitude>49.78564</dc:DecimalLongitude>
                     </tax:xmldata>Marojejy</tax:locality> R.N.I. #12 </tax:collection_event> ; <tax:collection_event>
                  <tax:xmldata>
                     <dc:Genus>Anochetus</dc:Genus>
                     <dc:Species>grandidieri</dc:Species>
                     <dc:CatalogNumberText>CASENT0053288</dc:CatalogNumberText>
                     <dc:DecimalLatitude>-14.67933</dc:DecimalLatitude>
                     <dc:DecimalLongitude>50.18367</dc:DecimalLongitude>
                     <dc:Country>Madagascar</dc:Country>
                     <dc:Locality>Forêt Ambanitaza, 26.1 km 347° Antalaha</dc:Locality>
                  </tax:xmldata>Foret Ambanitaza , 26.1km 347° <tax:locality>
                     <tax:xmldata>
                        <dc:DecimalLatitude>-14.67933</dc:DecimalLatitude>
                        <dc:DecimalLongitude>50.18367</dc:DecimalLongitude>
                     </tax:xmldata>Antalaha</tax:locality>
               </tax:collection_event> ; <tax:collection_event>
                  <tax:xmldata>
                     <dc:Genus>Anochetus</dc:Genus>
                     <dc:Species>grandidieri</dc:Species>
                     <dc:CatalogNumberText>BLF1192(09)-2</dc:CatalogNumberText>
                     <dc:DecimalLatitude>-14.75</dc:DecimalLatitude>
                     <dc:DecimalLongitude>49.46667</dc:DecimalLongitude>
                     <dc:Country>Madagascar</dc:Country>
                     <dc:Locality>9.2 km WSW Befingotra, Rés. Anjanaharibe-Sud</dc:Locality>
                  </tax:xmldata> 9.2 km WSW <tax:locality>
                     <tax:xmldata>
                        <dc:DecimalLatitude>-14.75</dc:DecimalLatitude>
                        <dc:DecimalLongitude>49.46667</dc:DecimalLongitude>
                     </tax:xmldata>Befingotra</tax:locality> , Res. Anjanaharibe-Sud</tax:collection_event> ; <tax:collection_event>
                  <tax:xmldata>
                     <dc:Genus>Anochetus</dc:Genus>
                     <dc:Species>grandidieri</dc:Species>
                     <dc:CatalogNumberText>BLF1070(05)-1</dc:CatalogNumberText>
                     <dc:DecimalLatitude>-14.75</dc:DecimalLatitude>
                     <dc:DecimalLongitude>49.5</dc:DecimalLongitude>
                     <dc:Country>Madagascar</dc:Country>
                     <dc:Locality>6.5 km SSW Befingotra, Rés. Anjanaharibe-Sud</dc:Locality>
                  </tax:xmldata> 6.5 km SSW <tax:locality>
                     <tax:xmldata>
                        <dc:DecimalLatitude>-14.75</dc:DecimalLatitude>
                        <dc:DecimalLongitude>49.5</dc:DecimalLongitude>
                     </tax:xmldata>Befingotra</tax:locality> , Res. Anjanaharibe-Sud</tax:collection_event> ; <tax:collection_event>
                  <tax:xmldata>
                     <dc:Genus>Anochetus</dc:Genus>
                     <dc:Species>grandidieri</dc:Species>
                     <dc:CatalogNumberText>MCZ531.13121w</dc:CatalogNumberText>
                     <dc:DecimalLatitude>-14.75775</dc:DecimalLatitude>
                     <dc:DecimalLongitude>49.51019</dc:DecimalLongitude>
                     <dc:Country>Madagascar</dc:Country>
                     <dc:Locality>17km W Andapa, Res. d' Anjanaharibe-Sud</dc:Locality>
                  </tax:xmldata> 17 km W <tax:locality>
                     <tax:xmldata>
                        <dc:DecimalLatitude>-14.75775</dc:DecimalLatitude>
                        <dc:DecimalLongitude>49.51019</dc:DecimalLongitude>
                     </tax:xmldata>Andapa</tax:locality> , Res. d' Anjanaharibe-Sud</tax:collection_event> ; <tax:collection_event>
                  <tax:xmldata>
                     <dc:Genus>Anochetus</dc:Genus>
                     <dc:Species>grandidieri</dc:Species>
                     <dc:CatalogNumberText>MCZ280.7430w</dc:CatalogNumberText>
                     <dc:DecimalLatitude>-14.93806</dc:DecimalLatitude>
                     <dc:DecimalLongitude>50.26167</dc:DecimalLongitude>
                     <dc:Country>Madagascar</dc:Country>
                     <dc:Locality>5 km SW Antalaha</dc:Locality>
                  </tax:xmldata> 5 km SW <tax:locality>
                     <tax:xmldata>
                        <dc:DecimalLatitude>-14.93806</dc:DecimalLatitude>
                        <dc:DecimalLongitude>50.26167</dc:DecimalLongitude>
                     </tax:xmldata>Antalaha</tax:locality>
               </tax:collection_event> ; <tax:collection_event>
                  <tax:xmldata>
                     <dc:Genus>Anochetus</dc:Genus>
                     <dc:Species>grandidieri</dc:Species>
                     <dc:CatalogNumberText>MCZ609.10668w</dc:CatalogNumberText>
                     <dc:DecimalLatitude>-15.29128</dc:DecimalLatitude>
                     <dc:DecimalLongitude>50.33803</dc:DecimalLongitude>
                     <dc:Country>Madagascar</dc:Country>
                     <dc:Locality>14km W Cap Est, Ambato</dc:Locality>
                  </tax:xmldata>14 km W Cap Est , <tax:locality>
                     <tax:xmldata>
                        <dc:DecimalLatitude>-15.29128</dc:DecimalLatitude>
                        <dc:DecimalLongitude>50.33803</dc:DecimalLongitude>
                     </tax:xmldata>Ambato</tax:locality>
               </tax:collection_event> ; <tax:collection_event>
                  <tax:xmldata>
                     <dc:Genus>Anochetus</dc:Genus>
                     <dc:Species>grandidieri</dc:Species>
                     <dc:CatalogNumberText>MCZ155.7552w</dc:CatalogNumberText>
                     <dc:DecimalLatitude>-15.69694</dc:DecimalLatitude>
                     <dc:DecimalLongitude>50.27028</dc:DecimalLongitude>
                     <dc:Country>Madagascar</dc:Country>
                     <dc:Locality>Fotodriana, Cap Masoala</dc:Locality>
                  </tax:xmldata>Fotodriana , <tax:locality>
                     <tax:xmldata>
                        <dc:DecimalLatitude>-15.69694</dc:DecimalLatitude>
                        <dc:DecimalLongitude>50.27028</dc:DecimalLongitude>
                     </tax:xmldata>Cap Masoala</tax:locality>
               </tax:collection_event> . <tax:collection_event>
                  <tax:xmldata>
                     <dc:Genus>Anochetus</dc:Genus>
                     <dc:Species>grandidieri</dc:Species>
                     <dc:CatalogNumberText>CASENT0021098</dc:CatalogNumberText>
                     <dc:DecimalLatitude>-16.05167</dc:DecimalLatitude>
                     <dc:DecimalLongitude>45.90833</dc:DecimalLongitude>
                     <dc:Country>Madagascar</dc:Country>
                     <dc:Locality>Mahavavy River, 6.2 km 145° SE Mitsinjo</dc:Locality>
                  </tax:xmldata>Province Mahajanga : <tax:locality>
                     <tax:xmldata>
                        <dc:DecimalLatitude>-16.05167</dc:DecimalLatitude>
                        <dc:DecimalLongitude>45.90833</dc:DecimalLongitude>
                     </tax:xmldata>Mahavavy River</tax:locality> , 6.2 km 145° SE <tax:locality>
                     <tax:xmldata>
                        <dc:DecimalLatitude>-16.05167</dc:DecimalLatitude>
                        <dc:DecimalLongitude>45.90833</dc:DecimalLongitude>
                     </tax:xmldata>Mitsinjo</tax:locality>
               </tax:collection_event> ; <tax:collection_event>
                  <tax:xmldata>
                     <dc:Genus>Anochetus</dc:Genus>
                     <dc:Species>grandidieri</dc:Species>
                     <dc:CatalogNumberText>CASENT0464979</dc:CatalogNumberText>
                     <dc:DecimalLatitude>-16.26722</dc:DecimalLatitude>
                     <dc:DecimalLongitude>47.04861</dc:DecimalLongitude>
                     <dc:Country>Madagascar</dc:Country>
                     <dc:Locality>Réserve d'Ankoririka, 10.6 km 13° NE de Tsaramandroso</dc:Locality>
                  </tax:xmldata>Reserve d'Ankoririka , 10.6 km 13° NE de <tax:locality>
                     <tax:xmldata>
                        <dc:DecimalLatitude>-16.26722</dc:DecimalLatitude>
                        <dc:DecimalLongitude>47.04861</dc:DecimalLongitude>
                     </tax:xmldata>Tsaramandroso</tax:locality>
               </tax:collection_event> ; <tax:collection_event>
                  <tax:xmldata>
                     <dc:Genus>Anochetus</dc:Genus>
                     <dc:Species>grandidieri</dc:Species>
                     <dc:CatalogNumberText>CASENT0065458</dc:CatalogNumberText>
                     <dc:DecimalLatitude>-16.31944</dc:DecimalLatitude>
                     <dc:DecimalLongitude>46.81333</dc:DecimalLongitude>
                     <dc:Country>Madagascar</dc:Country>
                     <dc:Locality>Ampijoroa National Park, 160 km N Maevatanana</dc:Locality>
                  </tax:xmldata>Ampijoroa National Park , 160 km N <tax:locality>
                     <tax:xmldata>
                        <dc:DecimalLatitude>-16.31944</dc:DecimalLatitude>
                        <dc:DecimalLongitude>46.81333</dc:DecimalLongitude>
                     </tax:xmldata>Maevatanana</tax:locality> , <tax:locality>
                     <tax:xmldata>
                        <dc:DecimalLatitude>-16.31944</dc:DecimalLatitude>
                        <dc:DecimalLongitude>46.81333</dc:DecimalLongitude>
                     </tax:xmldata>Mahajanga Prov</tax:locality> ., deciduous forest </tax:collection_event> ; <tax:collection_event>
                  <tax:xmldata>
                     <dc:Genus>Anochetus</dc:Genus>
                     <dc:Species>grandidieri</dc:Species>
                     <dc:CatalogNumberText>CASENT0022147</dc:CatalogNumberText>
                     <dc:DecimalLatitude>-16.37667</dc:DecimalLatitude>
                     <dc:DecimalLongitude>45.32667</dc:DecimalLongitude>
                     <dc:Country>Madagascar</dc:Country>
                     <dc:Locality>Parc National de Namoroka, 17.8 km 329° WNW Vilanandro</dc:Locality>
                  </tax:xmldata>Parc National de Namoroka , 17.8 km 329° WNW <tax:locality>
                     <tax:xmldata>
                        <dc:DecimalLatitude>-16.37667</dc:DecimalLatitude>
                        <dc:DecimalLongitude>45.32667</dc:DecimalLongitude>
                     </tax:xmldata>Vilanandro</tax:locality>
               </tax:collection_event> ; <tax:collection_event>
                  <tax:xmldata>
                     <dc:Genus>Anochetus</dc:Genus>
                     <dc:Species>grandidieri</dc:Species>
                     <dc:CatalogNumberText>CASENT0034699</dc:CatalogNumberText>
                     <dc:DecimalLatitude>-16.40667</dc:DecimalLatitude>
                     <dc:DecimalLongitude>45.31</dc:DecimalLongitude>
                     <dc:Country>Madagascar</dc:Country>
                     <dc:Locality>Parc National de Namoroka, 16.9 km 317° NW Vilanandro</dc:Locality>
                  </tax:xmldata>Parc National de Namoroka , 16.9 km 317° NW <tax:locality>
                     <tax:xmldata>
                        <dc:DecimalLatitude>-16.40667</dc:DecimalLatitude>
                        <dc:DecimalLongitude>45.31</dc:DecimalLongitude>
                     </tax:xmldata>Vilanandro</tax:locality>
               </tax:collection_event> ; <tax:collection_event>
                  <tax:xmldata>
                     <dc:Genus>Anochetus</dc:Genus>
                     <dc:Species>grandidieri</dc:Species>
                     <dc:CatalogNumberText>CASENT0032649</dc:CatalogNumberText>
                     <dc:DecimalLatitude>-16.46667</dc:DecimalLatitude>
                     <dc:DecimalLongitude>45.35</dc:DecimalLongitude>
                     <dc:Country>Madagascar</dc:Country>
                     <dc:Locality>Parc National de Namoroka, 9.8 km 300° WNW Vilanandro</dc:Locality>
                  </tax:xmldata>
                  <tax:xid type="specimen" uri="http://antweb.org/specimen.do?name=CASENT0032649-D01"/>
                  <tax:xid type="genbank" uri="http://www.ncbi.nlm.nih.gov/entrez/viewer.fcgi?val=EF610733"/>Parc
                  National de Namoroka , 9.8 km 300° WNW <tax:locality>
                     <tax:xmldata>
                        <dc:DecimalLatitude>-16.46667</dc:DecimalLatitude>
                        <dc:DecimalLongitude>45.35</dc:DecimalLongitude>
                     </tax:xmldata>Vilanandro</tax:locality>
               </tax:collection_event> ; <tax:collection_event>
                  <tax:xmldata>
                     <dc:Genus>Anochetus</dc:Genus>
                     <dc:Species>grandidieri</dc:Species>
                     <dc:CatalogNumberText>CASENT0022238</dc:CatalogNumberText>
                     <dc:DecimalLatitude>-16.925</dc:DecimalLatitude>
                     <dc:DecimalLongitude>44.36833</dc:DecimalLongitude>
                     <dc:Country>Madagascar</dc:Country>
                     <dc:Locality>Réserve Spéciale de Bemarivo, 23.8 km 223° SW Besalampy</dc:Locality>
                  </tax:xmldata>Reserve Speciale de Bemarivo , 23.8 km 223° SW <tax:locality>
                     <tax:xmldata>
                        <dc:DecimalLatitude>-16.925</dc:DecimalLatitude>
                        <dc:DecimalLongitude>44.36833</dc:DecimalLongitude>
                     </tax:xmldata>Besalampy</tax:locality>
               </tax:collection_event> ; <tax:collection_event>
                  <tax:xmldata>
                     <dc:Genus>Anochetus</dc:Genus>
                     <dc:Species>grandidieri</dc:Species>
                     <dc:CatalogNumberText>CASENT0079906</dc:CatalogNumberText>
                     <dc:DecimalLatitude>-18.70944</dc:DecimalLatitude>
                     <dc:DecimalLongitude>44.71817</dc:DecimalLongitude>
                     <dc:Country>Madagascar</dc:Country>
                     <dc:Locality>Parc National Tsingy de Bemaraha, 10.6 km ESE 123° Antsalova</dc:Locality>
                  </tax:xmldata>Parc National Tsingy de Bemaraha , 10.6 km ESE 123° <tax:locality>
                     <tax:xmldata>
                        <dc:DecimalLatitude>-18.70944</dc:DecimalLatitude>
                        <dc:DecimalLongitude>44.71817</dc:DecimalLongitude>
                     </tax:xmldata>Antsalova</tax:locality>
               </tax:collection_event> ; <tax:collection_event>
                  <tax:xmldata>
                     <dc:Genus>Anochetus</dc:Genus>
                     <dc:Species>grandidieri</dc:Species>
                     <dc:CatalogNumberText>CASENT0442086</dc:CatalogNumberText>
                     <dc:DecimalLatitude>-19.02139</dc:DecimalLatitude>
                     <dc:DecimalLongitude>44.44067</dc:DecimalLongitude>
                     <dc:Country>Madagascar</dc:Country>
                     <dc:Locality>Forêt de Tsimembo, 8.7 km 336° NNW Soatana</dc:Locality>
                  </tax:xmldata>Foret de Tsimembo , 8.7 km 336° NNW <tax:locality>
                     <tax:xmldata>
                        <dc:DecimalLatitude>-19.02139</dc:DecimalLatitude>
                        <dc:DecimalLongitude>44.44067</dc:DecimalLongitude>
                     </tax:xmldata>Soatana</tax:locality>
               </tax:collection_event> ; <tax:collection_event>
                  <tax:xmldata>
                     <dc:Genus>Anochetus</dc:Genus>
                     <dc:Species>grandidieri</dc:Species>
                     <dc:CatalogNumberText>CASENT0079905</dc:CatalogNumberText>
                     <dc:DecimalLatitude>-19.13222</dc:DecimalLatitude>
                     <dc:DecimalLongitude>44.81467</dc:DecimalLongitude>
                     <dc:Country>Madagascar</dc:Country>
                     <dc:Locality>Parc National Tsingy de Bemaraha, 2.5 km 62° ENE Bekopaka, Ankidrodroa
                     River</dc:Locality>
                  </tax:xmldata>Parc National Tsingy de Bemaraha , 2.5 km 62° ENE <tax:locality>
                     <tax:xmldata>
                        <dc:DecimalLatitude>-19.13222</dc:DecimalLatitude>
                        <dc:DecimalLongitude>44.81467</dc:DecimalLongitude>
                     </tax:xmldata>Bekopaka</tax:locality> , <tax:locality>
                     <tax:xmldata>
                        <dc:DecimalLatitude>-19.13222</dc:DecimalLatitude>
                        <dc:DecimalLongitude>44.81467</dc:DecimalLongitude>
                     </tax:xmldata>Ankidrodroa River</tax:locality>
               </tax:collection_event> ; <tax:collection_event>
                  <tax:xmldata>
                     <dc:Genus>Anochetus</dc:Genus>
                     <dc:Species>grandidieri</dc:Species>
                     <dc:CatalogNumberText>CASENT0078074</dc:CatalogNumberText>
                     <dc:DecimalLatitude>-19.14194</dc:DecimalLatitude>
                     <dc:DecimalLongitude>44.828</dc:DecimalLongitude>
                     <dc:Country>Madagascar</dc:Country>
                     <dc:Locality>Parc National Tsingy de Bemaraha, 3.4 km 93° E Bekopaka, Tombeau Vazimba</dc:Locality>
                  </tax:xmldata>Parc National Tsingy de Bemaraha , 3.4 km 93° E <tax:locality>
                     <tax:xmldata>
                        <dc:DecimalLatitude>-19.14194</dc:DecimalLatitude>
                        <dc:DecimalLongitude>44.828</dc:DecimalLongitude>
                     </tax:xmldata>Bekopaka</tax:locality> , <tax:locality>
                     <tax:xmldata>
                        <dc:DecimalLatitude>-19.14194</dc:DecimalLatitude>
                        <dc:DecimalLongitude>44.828</dc:DecimalLongitude>
                     </tax:xmldata>Tombeau Vazimba</tax:locality>
               </tax:collection_event> ; <tax:collection_event>
                  <tax:xmldata>
                     <dc:Genus>Anochetus</dc:Genus>
                     <dc:Species>grandidieri</dc:Species>
                     <dc:CatalogNumberText>CASENT0050013</dc:CatalogNumberText>
                     <dc:DecimalLatitude>-15.17833</dc:DecimalLatitude>
                     <dc:DecimalLongitude>49.635</dc:DecimalLongitude>
                     <dc:Country>Madagascar</dc:Country>
                     <dc:Locality>Montagne d'Anjanaharibe, 19.5 km 27° NNE Ambinanitelo</dc:Locality>
                  </tax:xmldata>Province Toamasina : Montagne d'Anjanaharibe , 19.5 km 27° NNE <tax:locality>
                     <tax:xmldata>
                        <dc:DecimalLatitude>-15.17833</dc:DecimalLatitude>
                        <dc:DecimalLongitude>49.635</dc:DecimalLongitude>
                     </tax:xmldata>Ambinanitelo</tax:locality> ; </tax:collection_event>
               <tax:collection_event>
                  <tax:xmldata>
                     <dc:Genus>Anochetus</dc:Genus>
                     <dc:Species>grandidieri</dc:Species>
                     <dc:CatalogNumberText>CASENT0033450</dc:CatalogNumberText>
                     <dc:DecimalLatitude>-15.18833</dc:DecimalLatitude>
                     <dc:DecimalLongitude>49.615</dc:DecimalLongitude>
                     <dc:Country>Madagascar</dc:Country>
                     <dc:Locality>Montagne d'Anjanaharibe, 18.0 km 21° NNE Ambinanitelo</dc:Locality>
                  </tax:xmldata>Montagne d'Anjanaharibe , 18.0 km 21 ° NNE <tax:locality>
                     <tax:xmldata>
                        <dc:DecimalLatitude>-15.18833</dc:DecimalLatitude>
                        <dc:DecimalLongitude>49.615</dc:DecimalLongitude>
                     </tax:xmldata>Ambinanitelo</tax:locality>
               </tax:collection_event> ; <tax:collection_event>
                  <tax:xmldata>
                     <dc:Genus>Anochetus</dc:Genus>
                     <dc:Species>grandidieri</dc:Species>
                     <dc:CatalogNumberText>CASENT0034581</dc:CatalogNumberText>
                     <dc:DecimalLatitude>-15.28833</dc:DecimalLatitude>
                     <dc:DecimalLongitude>49.54833</dc:DecimalLongitude>
                     <dc:Country>Madagascar</dc:Country>
                     <dc:Locality>Montagne d'Akirindro 7.6 km 341° NNW Ambinanitelo</dc:Locality>
                  </tax:xmldata>
                  <tax:xid type="specimen" uri="http://antweb.org/specimen.do?name=CASENT0034581-D01"/>
                  <tax:xid type="genbank" uri="http://www.ncbi.nlm.nih.gov/entrez/viewer.fcgi?val=EF610702"/>Montagne
                  d'Akirindro 7.6 km 341 ° NNW <tax:locality>
                     <tax:xmldata>
                        <dc:DecimalLatitude>-15.28833</dc:DecimalLatitude>
                        <dc:DecimalLongitude>49.54833</dc:DecimalLongitude>
                     </tax:xmldata>Ambinanitelo</tax:locality>
               </tax:collection_event> ; <tax:collection_event>
                  <tax:xmldata>
                     <dc:Genus>Anochetus</dc:Genus>
                     <dc:Species>grandidieri</dc:Species>
                     <dc:CatalogNumberText>MCZ10379-1.3470w</dc:CatalogNumberText>
                     <dc:DecimalLatitude>-15.48333</dc:DecimalLatitude>
                     <dc:DecimalLongitude>49.9</dc:DecimalLongitude>
                     <dc:Country>Madagascar</dc:Country>
                     <dc:Locality>19km ESE Maroantsetra</dc:Locality>
                  </tax:xmldata> 19 km ESE <tax:locality>
                     <tax:xmldata>
                        <dc:DecimalLatitude>-15.48333</dc:DecimalLatitude>
                        <dc:DecimalLongitude>49.9</dc:DecimalLongitude>
                     </tax:xmldata>Maroantsetra</tax:locality>
               </tax:collection_event> ; <tax:collection_event>
                  <tax:xmldata>
                     <dc:Genus>Anochetus</dc:Genus>
                     <dc:Species>grandidieri</dc:Species>
                     <dc:CatalogNumberText>BLF0976(50)-2</dc:CatalogNumberText>
                     <dc:DecimalLatitude>-15.56667</dc:DecimalLatitude>
                     <dc:DecimalLongitude>50</dc:DecimalLongitude>
                     <dc:Country>Madagascar</dc:Country>
                     <dc:Locality>6.9 km NE Ambanizana, Ambohitsitondroina</dc:Locality>
                  </tax:xmldata>6.9 km NE Ambanizana , <tax:locality>
                     <tax:xmldata>
                        <dc:DecimalLatitude>-15.56667</dc:DecimalLatitude>
                        <dc:DecimalLongitude>50</dc:DecimalLongitude>
                     </tax:xmldata>Ambohitsitondroina</tax:locality>
               </tax:collection_event> ; <tax:collection_event>
                  <tax:xmldata>
                     <dc:Genus>Anochetus</dc:Genus>
                     <dc:Species>grandidieri</dc:Species>
                     <dc:CatalogNumberText>CASENT0006895</dc:CatalogNumberText>
                     <dc:DecimalLatitude>-15.57167</dc:DecimalLatitude>
                     <dc:DecimalLongitude>50.00611</dc:DecimalLongitude>
                     <dc:Country>Madagascar</dc:Country>
                     <dc:Locality>Ambanizana, Parc National Masoala</dc:Locality>
                  </tax:xmldata>Ambanizana , <tax:locality>
                     <tax:xmldata>
                        <dc:DecimalLatitude>-15.57167</dc:DecimalLatitude>
                        <dc:DecimalLongitude>50.00611</dc:DecimalLongitude>
                     </tax:xmldata>Parc National Masoala</tax:locality>
               </tax:collection_event> ; <tax:collection_event>
                  <tax:xmldata>
                     <dc:Genus>Anochetus</dc:Genus>
                     <dc:Species>grandidieri</dc:Species>
                     <dc:CatalogNumberText>BLF0926(03)-3</dc:CatalogNumberText>
                     <dc:DecimalLatitude>-15.66667</dc:DecimalLatitude>
                     <dc:DecimalLongitude>49.96667</dc:DecimalLongitude>
                     <dc:Country>Madagascar</dc:Country>
                     <dc:Locality>5.3 km SSE Ambanizana, Andranobe</dc:Locality>
                  </tax:xmldata>5.3 km SSE Ambanizana , <tax:locality>
                     <tax:xmldata>
                        <dc:DecimalLatitude>-15.66667</dc:DecimalLatitude>
                        <dc:DecimalLongitude>49.96667</dc:DecimalLongitude>
                     </tax:xmldata>Andranobe</tax:locality>
               </tax:collection_event> ; <tax:collection_event>
                  <tax:xmldata>
                     <dc:Genus>Anochetus</dc:Genus>
                     <dc:Species>grandidieri</dc:Species>
                     <dc:CatalogNumberText>BLF0886(02)-2</dc:CatalogNumberText>
                     <dc:DecimalLatitude>-15.68333</dc:DecimalLatitude>
                     <dc:DecimalLongitude>49.95</dc:DecimalLongitude>
                     <dc:Country>Madagascar</dc:Country>
                     <dc:Locality>6.3 km S Ambanizana, Andranobe</dc:Locality>
                  </tax:xmldata> 6.3 km S Ambanizana , <tax:locality>
                     <tax:xmldata>
                        <dc:DecimalLatitude>-15.68333</dc:DecimalLatitude>
                        <dc:DecimalLongitude>49.95</dc:DecimalLongitude>
                     </tax:xmldata>Andranobe</tax:locality> ; </tax:collection_event>
               <tax:collection_event>
                  <tax:xmldata>
                     <dc:Genus>Anochetus</dc:Genus>
                     <dc:Species>grandidieri</dc:Species>
                     <dc:CatalogNumberText>MCZ238.9884w</dc:CatalogNumberText>
                     <dc:DecimalLatitude>-15.69361</dc:DecimalLatitude>
                     <dc:DecimalLongitude>50.18139</dc:DecimalLongitude>
                     <dc:Country>Madagascar</dc:Country>
                     <dc:Locality>1km W Andampibe, Cap Masoala</dc:Locality>
                  </tax:xmldata> 1 km W <tax:locality>
                     <tax:xmldata>
                        <dc:DecimalLatitude>-15.69361</dc:DecimalLatitude>
                        <dc:DecimalLongitude>50.18139</dc:DecimalLongitude>
                     </tax:xmldata>Andampibe</tax:locality> , Cap Masoala ; </tax:collection_event>
               <tax:collection_event>
                  <tax:xmldata>
                     <dc:Genus>Anochetus</dc:Genus>
                     <dc:Species>grandidieri</dc:Species>
                     <dc:CatalogNumberText>CASENT0066831</dc:CatalogNumberText>
                     <dc:DecimalLatitude>-16.455</dc:DecimalLatitude>
                     <dc:DecimalLongitude>49.7875</dc:DecimalLongitude>
                     <dc:Country>Madagascar</dc:Country>
                     <dc:Locality>Parc National Mananara-Nord, 7.1 km 261° Antanambe</dc:Locality>
                  </tax:xmldata>
                  <tax:xid type="specimen" uri="http://antweb.org/specimen.do?name=CASENT0066831-D01"/>
                  <tax:xid type="genbank" uri="http://www.ncbi.nlm.nih.gov/entrez/viewer.fcgi?val=EF610635"/>Parc
                  National Mananara-Nord , 7.1 km 261° <tax:locality>
                     <tax:xmldata>
                        <dc:DecimalLatitude>-16.455</dc:DecimalLatitude>
                        <dc:DecimalLongitude>49.7875</dc:DecimalLongitude>
                     </tax:xmldata>Antanambe</tax:locality>
               </tax:collection_event> ; <tax:collection_event>
                  <tax:xmldata>
                     <dc:Country>MADAGASCAR</dc:Country>
                  </tax:xmldata>Foret d'Analava Mandrisy , 5.9 km 195° <tax:locality>Antanambe</tax:locality>
               </tax:collection_event> ; <tax:collection_event>
                  <tax:xmldata>
                     <dc:Country>MADAGASCAR</dc:Country>
                  </tax:xmldata>Res. Ambodiriana , 4.8 km 306° <tax:locality>Manompana</tax:locality> , along
                     <tax:locality>Manompana River</tax:locality>
               </tax:collection_event> ; <tax:collection_event>
                  <tax:xmldata>
                     <dc:Genus>Anochetus</dc:Genus>
                     <dc:Species>grandidieri</dc:Species>
                     <dc:CatalogNumberText>CASENT0068936</dc:CatalogNumberText>
                     <dc:DecimalLatitude>-16.82433</dc:DecimalLatitude>
                     <dc:DecimalLongitude>49.96417</dc:DecimalLongitude>
                     <dc:Country>Madagascar</dc:Country>
                     <dc:Locality>Ile Sainte Marie, Forêt Ambohidena, 22.8 km 44° Ambodifotatra</dc:Locality>
                  </tax:xmldata>
                  <tax:xid type="specimen" uri="http://antweb.org/specimen.do?name=CASENT0068936-D01"/>
                  <tax:xid type="genbank" uri="http://www.ncbi.nlm.nih.gov/entrez/viewer.fcgi?val=EF610689"/>Ile Sainte
                  Marie , <tax:locality>
                     <tax:xmldata>
                        <dc:DecimalLatitude>-16.82433</dc:DecimalLatitude>
                        <dc:DecimalLongitude>49.96417</dc:DecimalLongitude>
                     </tax:xmldata>Foret Ambohidena</tax:locality> , 22.8 km 44° <tax:locality>
                     <tax:xmldata>
                        <dc:DecimalLatitude>-16.82433</dc:DecimalLatitude>
                        <dc:DecimalLongitude>49.96417</dc:DecimalLongitude>
                     </tax:xmldata>Ambodifotatra</tax:locality>
               </tax:collection_event> ; <tax:collection_event>
                  <tax:xmldata>
                     <dc:Genus>Anochetus</dc:Genus>
                     <dc:Species>grandidieri</dc:Species>
                     <dc:CatalogNumberText>CASENT0068356</dc:CatalogNumberText>
                     <dc:DecimalLatitude>-16.9225</dc:DecimalLatitude>
                     <dc:DecimalLongitude>49.88733</dc:DecimalLongitude>
                     <dc:Country>Madagascar</dc:Country>
                     <dc:Locality>Ile Sainte Marie, Forêt Kalalao, 9.9 km 34° Ambodifotatra</dc:Locality>
                  </tax:xmldata>
                  <tax:xid type="specimen" uri="http://antweb.org/specimen.do?name=CASENT0068356-D01"/>
                  <tax:xid type="genbank" uri="http://www.ncbi.nlm.nih.gov/entrez/viewer.fcgi?val=EF610691"/>Ile Sainte
                  Marie , <tax:locality>
                     <tax:xmldata>
                        <dc:DecimalLatitude>-16.9225</dc:DecimalLatitude>
                        <dc:DecimalLongitude>49.88733</dc:DecimalLongitude>
                     </tax:xmldata>Foret Kalalao</tax:locality> , 9.9 km 34° <tax:locality>
                     <tax:xmldata>
                        <dc:DecimalLatitude>-16.9225</dc:DecimalLatitude>
                        <dc:DecimalLongitude>49.88733</dc:DecimalLongitude>
                     </tax:xmldata>Ambodifotatra</tax:locality>
               </tax:collection_event> ; <tax:collection_event>
                  <tax:xmldata>
                     <dc:Genus>Anochetus</dc:Genus>
                     <dc:Species>grandidieri</dc:Species>
                     <dc:CatalogNumberText>CASENT0047267</dc:CatalogNumberText>
                     <dc:DecimalLatitude>-17.28333</dc:DecimalLatitude>
                     <dc:DecimalLongitude>49.43333</dc:DecimalLongitude>
                     <dc:Country>Madagascar</dc:Country>
                     <dc:Locality>Parcelle E3 Tampolo</dc:Locality>
                  </tax:xmldata>
                  <tax:xid type="specimen" uri="http://antweb.org/specimen.do?name=CASENT0047267-D01"/>
                  <tax:xid type="genbank" uri="http://www.ncbi.nlm.nih.gov/entrez/viewer.fcgi?val=EF610712"/> Parcelle
                  E3 <tax:locality>
                     <tax:xmldata>
                        <dc:DecimalLatitude>-17.28333</dc:DecimalLatitude>
                        <dc:DecimalLongitude>49.43333</dc:DecimalLongitude>
                     </tax:xmldata>Tampolo</tax:locality>
               </tax:collection_event> ; <tax:collection_event>
                  <tax:xmldata>
                     <dc:Genus>Anochetus</dc:Genus>
                     <dc:Species>grandidieri</dc:Species>
                     <dc:CatalogNumberText>CASENT0006646</dc:CatalogNumberText>
                     <dc:DecimalLatitude>-17.28333</dc:DecimalLatitude>
                     <dc:DecimalLongitude>49.41667</dc:DecimalLongitude>
                     <dc:Country>Madagascar</dc:Country>
                     <dc:Locality>S.F. Tampolo, 10 km NNE Fenoarivo Atn.</dc:Locality>
                  </tax:xmldata>S.F. Tampolo, 10 km NNE <tax:locality>
                     <tax:xmldata>
                        <dc:DecimalLatitude>-17.28333</dc:DecimalLatitude>
                        <dc:DecimalLongitude>49.41667</dc:DecimalLongitude>
                     </tax:xmldata>Fenoarivo Atn</tax:locality> . </tax:collection_event> ; <tax:collection_event>
                  <tax:xmldata>
                     <dc:Genus>Anochetus</dc:Genus>
                     <dc:Species>grandidieri</dc:Species>
                     <dc:CatalogNumberText>CASENT0096038</dc:CatalogNumberText>
                     <dc:DecimalLatitude>-17.65</dc:DecimalLatitude>
                     <dc:DecimalLongitude>49.46667</dc:DecimalLongitude>
                     <dc:Country>Madagascar</dc:Country>
                     <dc:Locality>Bridge at Onibi, NW of Mahavelona</dc:Locality>
                  </tax:xmldata>Bridge at Onibi , NW of <tax:locality>
                     <tax:xmldata>
                        <dc:DecimalLatitude>-17.65</dc:DecimalLatitude>
                        <dc:DecimalLongitude>49.46667</dc:DecimalLongitude>
                     </tax:xmldata>Mahavelona</tax:locality>
               </tax:collection_event> ; <tax:collection_event>
                  <tax:xmldata>
                     <dc:Genus>Anochetus</dc:Genus>
                     <dc:Species>grandidieri</dc:Species>
                     <dc:CatalogNumberText>CASENT0095526</dc:CatalogNumberText>
                     <dc:DecimalLatitude>-17.66667</dc:DecimalLatitude>
                     <dc:DecimalLongitude>49.5</dc:DecimalLongitude>
                     <dc:Country>Madagascar</dc:Country>
                     <dc:Locality>Mahavelona (Foulpointe)</dc:Locality>
                  </tax:xmldata>Mahavelona ( <tax:locality>
                     <tax:xmldata>
                        <dc:DecimalLatitude>-17.66667</dc:DecimalLatitude>
                        <dc:DecimalLongitude>49.5</dc:DecimalLongitude>
                     </tax:xmldata>Foulpointe</tax:locality> ) </tax:collection_event> ; <tax:collection_event>
                  <tax:xmldata>
                     <dc:Genus>Anochetus</dc:Genus>
                     <dc:Species>grandidieri</dc:Species>
                     <dc:CatalogNumberText>CASENT0067008</dc:CatalogNumberText>
                     <dc:DecimalLatitude>-17.67017</dc:DecimalLatitude>
                     <dc:DecimalLongitude>49.49583</dc:DecimalLongitude>
                     <dc:Country>Madagascar</dc:Country>
                     <dc:Locality>2.1 km 315° Mahavelona</dc:Locality>
                  </tax:xmldata> 2.1 km 315° <tax:locality>
                     <tax:xmldata>
                        <dc:DecimalLatitude>-17.67017</dc:DecimalLatitude>
                        <dc:DecimalLongitude>49.49583</dc:DecimalLongitude>
                     </tax:xmldata>Mahavelona</tax:locality>
               </tax:collection_event> ; <tax:collection_event>
                  <tax:xmldata>
                     <dc:Genus>Anochetus</dc:Genus>
                     <dc:Species>grandidieri</dc:Species>
                     <dc:CatalogNumberText>CASENT0006670</dc:CatalogNumberText>
                     <dc:DecimalLatitude>-17.68333</dc:DecimalLatitude>
                     <dc:DecimalLongitude>49.51667</dc:DecimalLongitude>
                     <dc:Country>Madagascar</dc:Country>
                     <dc:Locality>Foulpointe</dc:Locality>
                  </tax:xmldata>
                  <tax:locality>
                     <tax:xmldata>
                        <dc:DecimalLatitude>-17.68333</dc:DecimalLatitude>
                        <dc:DecimalLongitude>49.51667</dc:DecimalLongitude>
                     </tax:xmldata>Foulpointe</tax:locality>
               </tax:collection_event> ; <tax:collection_event>
                  <tax:xmldata>
                     <dc:Genus>Anochetus</dc:Genus>
                     <dc:Species>grandidieri</dc:Species>
                     <dc:CatalogNumberText>CASENT0066998</dc:CatalogNumberText>
                     <dc:DecimalLatitude>-17.88667</dc:DecimalLatitude>
                     <dc:DecimalLongitude>49.2025</dc:DecimalLongitude>
                     <dc:Country>Madagascar</dc:Country>
                     <dc:Locality>Reserve Betampona, Camp Vohitsivalana, 37.1 km 338° Toamasina</dc:Locality>
                  </tax:xmldata>Reserve Betampona , <tax:locality>
                     <tax:xmldata>
                        <dc:DecimalLatitude>-17.88667</dc:DecimalLatitude>
                        <dc:DecimalLongitude>49.2025</dc:DecimalLongitude>
                     </tax:xmldata>Camp Vohitsivalana</tax:locality> , 37.1 km 338° <tax:locality>
                     <tax:xmldata>
                        <dc:DecimalLatitude>-17.88667</dc:DecimalLatitude>
                        <dc:DecimalLongitude>49.2025</dc:DecimalLongitude>
                     </tax:xmldata>Toamasina</tax:locality>
               </tax:collection_event> ; <tax:collection_event>
                  <tax:xmldata>
                     <dc:Genus>Anochetus</dc:Genus>
                     <dc:Species>grandidieri</dc:Species>
                     <dc:CatalogNumberText>CASENT0066852</dc:CatalogNumberText>
                     <dc:DecimalLatitude>-17.924</dc:DecimalLatitude>
                     <dc:DecimalLongitude>49.19967</dc:DecimalLongitude>
                     <dc:Country>Madagascar</dc:Country>
                     <dc:Locality>Reserve Betampona, Camp Rendrirendry 34.1 km 332° Toamasina</dc:Locality>
                  </tax:xmldata>
                  <tax:xid type="specimen" uri="http://antweb.org/specimen.do?name=CASENT0066852-D01"/>
                  <tax:xid type="specimen" uri="http://antweb.org/specimen.do?name=CASENT0066852-D02"/>
                  <tax:xid type="genbank" uri="http://www.ncbi.nlm.nih.gov/entrez/viewer.fcgi?val=EF610665"/>
                  <tax:xid type="genbank" uri="http://www.ncbi.nlm.nih.gov/entrez/viewer.fcgi?val=EF610632"/>Reserve
                  Betampona , <tax:locality>
                     <tax:xmldata>
                        <dc:DecimalLatitude>-17.924</dc:DecimalLatitude>
                        <dc:DecimalLongitude>49.19967</dc:DecimalLongitude>
                     </tax:xmldata>Camp Rendrirendry</tax:locality> 34.1 km 332° <tax:locality>
                     <tax:xmldata>
                        <dc:DecimalLatitude>-17.924</dc:DecimalLatitude>
                        <dc:DecimalLongitude>49.19967</dc:DecimalLongitude>
                     </tax:xmldata>Toamasina</tax:locality>
               </tax:collection_event> ; <tax:collection_event>
                  <tax:xmldata>
                     <dc:Genus>Anochetus</dc:Genus>
                     <dc:Species>grandidieri</dc:Species>
                     <dc:CatalogNumberText>HJR101(05)-6</dc:CatalogNumberText>
                     <dc:DecimalLatitude>-18.04833</dc:DecimalLatitude>
                     <dc:DecimalLongitude>49.09167</dc:DecimalLongitude>
                     <dc:Country>Madagascar</dc:Country>
                     <dc:Locality>F.C. Sandranantitra</dc:Locality>
                  </tax:xmldata>F.C. Sandranantitra</tax:collection_event> ; <tax:collection_event>
                  <tax:xmldata>
                     <dc:Genus>Anochetus</dc:Genus>
                     <dc:Species>grandidieri</dc:Species>
                     <dc:CatalogNumberText>CASENT0007159</dc:CatalogNumberText>
                     <dc:DecimalLatitude>-18.19833</dc:DecimalLatitude>
                     <dc:DecimalLongitude>48.57833</dc:DecimalLongitude>
                     <dc:Country>Madagascar</dc:Country>
                     <dc:Locality>F.C. Didy</dc:Locality>
                  </tax:xmldata>F.C. Didy</tax:collection_event> ; <tax:collection_event>
                  <tax:xmldata>
                     <dc:Genus>Anochetus</dc:Genus>
                     <dc:Species>grandidieri</dc:Species>
                     <dc:CatalogNumberText>HJR121(02)-6</dc:CatalogNumberText>
                     <dc:DecimalLatitude>-18.695</dc:DecimalLatitude>
                     <dc:DecimalLongitude>48.81333</dc:DecimalLongitude>
                     <dc:Country>Madagascar</dc:Country>
                     <dc:Locality>F.C. Andriantantely</dc:Locality>
                  </tax:xmldata>F.C. Andriantantely</tax:collection_event> ; <tax:collection_event>
                  <tax:xmldata>
                     <dc:Genus>Anochetus</dc:Genus>
                     <dc:Species>grandidieri</dc:Species>
                     <dc:CatalogNumberText>HJR111(01)-6</dc:CatalogNumberText>
                     <dc:DecimalLatitude>-18.79167</dc:DecimalLatitude>
                     <dc:DecimalLongitude>48.42667</dc:DecimalLongitude>
                     <dc:Country>Madagascar</dc:Country>
                     <dc:Locality>P.N. Mantadia</dc:Locality>
                  </tax:xmldata>P.N. Mantadia</tax:collection_event> ; <tax:collection_event>
                  <tax:xmldata>
                     <dc:Genus>Anochetus</dc:Genus>
                     <dc:Species>grandidieri</dc:Species>
                     <dc:CatalogNumberText>CASENT0050510</dc:CatalogNumberText>
                     <dc:DecimalLatitude>-18.80623</dc:DecimalLatitude>
                     <dc:DecimalLongitude>48.33707</dc:DecimalLongitude>
                     <dc:Country>Madagascar</dc:Country>
                     <dc:Locality>Analamay</dc:Locality>
                  </tax:xmldata>Analamay</tax:collection_event> ; <tax:collection_event>
                  <tax:xmldata>
                     <dc:Genus>Anochetus</dc:Genus>
                     <dc:Species>grandidieri</dc:Species>
                     <dc:CatalogNumberText>CASENT0052862</dc:CatalogNumberText>
                     <dc:DecimalLatitude>-18.85083</dc:DecimalLatitude>
                     <dc:DecimalLongitude>48.32</dc:DecimalLongitude>
                     <dc:Country>Madagascar</dc:Country>
                     <dc:Locality>Forêt Ambatovy, 14.3 km 57° Moramanga</dc:Locality>
                  </tax:xmldata>Foret Ambatovy , 14.3 km 57° <tax:locality>
                     <tax:xmldata>
                        <dc:DecimalLatitude>-18.85083</dc:DecimalLatitude>
                        <dc:DecimalLongitude>48.32</dc:DecimalLongitude>
                     </tax:xmldata>Moramanga</tax:locality> ; </tax:collection_event>
               <tax:collection_event>
                  <tax:xmldata>
                     <dc:Genus>Anochetus</dc:Genus>
                     <dc:Species>grandidieri</dc:Species>
                     <dc:CatalogNumberText>CASENT0006781</dc:CatalogNumberText>
                     <dc:DecimalLatitude>-18.87082</dc:DecimalLatitude>
                     <dc:DecimalLongitude>48.34737</dc:DecimalLongitude>
                     <dc:Country>Madagascar</dc:Country>
                     <dc:Locality>Torotorofotsy</dc:Locality>
                  </tax:xmldata>Torotorofotsy</tax:collection_event> ; <tax:collection_event>
                  <tax:xmldata>
                     <dc:Country>MADAGASCAR</dc:Country>
                  </tax:xmldata>Andasibe National Park , botanic garden near eIntrance, <tax:locality>West of ANGAP
                     office</tax:locality>
               </tax:collection_event> ; <tax:collection_event>
                  <tax:xmldata>
                     <dc:Genus>Anochetus</dc:Genus>
                     <dc:Species>grandidieri</dc:Species>
                     <dc:CatalogNumberText>CASENT0070215</dc:CatalogNumberText>
                     <dc:DecimalLatitude>-18.92778</dc:DecimalLatitude>
                     <dc:DecimalLongitude>48.41833</dc:DecimalLongitude>
                     <dc:Country>Madagascar</dc:Country>
                     <dc:Locality>Res. Analamazaotra, Parc National, Andasibe</dc:Locality>
                  </tax:xmldata>Res. Analamazaotra , Parc National , <tax:locality>
                     <tax:xmldata>
                        <dc:DecimalLatitude>-18.92778</dc:DecimalLatitude>
                        <dc:DecimalLongitude>48.41833</dc:DecimalLongitude>
                     </tax:xmldata>Andasibe</tax:locality> ; </tax:collection_event>
               <tax:collection_event>
                  <tax:xmldata>
                     <dc:Genus>Anochetus</dc:Genus>
                     <dc:Species>grandidieri</dc:Species>
                     <dc:CatalogNumberText>CASENT0049858</dc:CatalogNumberText>
                     <dc:DecimalLatitude>-20.59333</dc:DecimalLatitude>
                     <dc:DecimalLongitude>46.56333</dc:DecimalLongitude>
                     <dc:Country>Madagascar</dc:Country>
                     <dc:Locality>Forêt d'Atsirakambiaty, 7.6 km 285° WNW Itremo</dc:Locality>
                  </tax:xmldata>Fianarantsoa : <tax:locality>
                     <tax:xmldata>
                        <dc:DecimalLatitude>-20.59333</dc:DecimalLatitude>
                        <dc:DecimalLongitude>46.56333</dc:DecimalLongitude>
                     </tax:xmldata>Foret</tax:locality> d'Atsirakambiaty, 7.6 km 285° WNW <tax:locality>
                     <tax:xmldata>
                        <dc:DecimalLatitude>-20.59333</dc:DecimalLatitude>
                        <dc:DecimalLongitude>46.56333</dc:DecimalLongitude>
                     </tax:xmldata>Itremo</tax:locality>
               </tax:collection_event> ; <tax:collection_event>
                  <tax:xmldata>
                     <dc:Genus>Anochetus</dc:Genus>
                     <dc:Species>grandidieri</dc:Species>
                     <dc:CatalogNumberText>MCZ0.27w</dc:CatalogNumberText>
                     <dc:DecimalLatitude>-21</dc:DecimalLatitude>
                     <dc:DecimalLongitude>47</dc:DecimalLongitude>
                     <dc:Country>Madagascar</dc:Country>
                     <dc:Locality>Ranomafana Nat. Park, Miaranony Forest</dc:Locality>
                  </tax:xmldata>Ranomafana Nat. Park , <tax:locality>
                     <tax:xmldata>
                        <dc:DecimalLatitude>-21</dc:DecimalLatitude>
                        <dc:DecimalLongitude>47</dc:DecimalLongitude>
                     </tax:xmldata>Miaranony Forest</tax:locality>
               </tax:collection_event> ; <tax:collection_event>
                  <tax:xmldata>
                     <dc:Genus>Anochetus</dc:Genus>
                     <dc:Species>grandidieri</dc:Species>
                     <dc:CatalogNumberText>CASENT0052053</dc:CatalogNumberText>
                     <dc:DecimalLatitude>-21.22617</dc:DecimalLatitude>
                     <dc:DecimalLongitude>47.36983</dc:DecimalLongitude>
                     <dc:Country>Madagascar</dc:Country>
                     <dc:Locality>Vohiparara broken bridge, Fianarantsoa Prov.</dc:Locality>
                  </tax:xmldata>
                  <tax:xid type="specimen" uri="http://antweb.org/specimen.do?name=CASENT0052053-D01"/>
                  <tax:xid type="genbank" uri="http://www.ncbi.nlm.nih.gov/entrez/viewer.fcgi?val=EF610692"/>Vohiparara
                  broken bridge , <tax:locality>
                     <tax:xmldata>
                        <dc:DecimalLatitude>-21.22617</dc:DecimalLatitude>
                        <dc:DecimalLongitude>47.36983</dc:DecimalLongitude>
                     </tax:xmldata>Fianarantsoa Prov</tax:locality> . </tax:collection_event> ; <tax:collection_event>
                  <tax:xmldata>
                     <dc:Genus>Anochetus</dc:Genus>
                     <dc:Species>grandidieri</dc:Species>
                     <dc:CatalogNumberText>CASENT0492862</dc:CatalogNumberText>
                     <dc:DecimalLatitude>-21.23667</dc:DecimalLatitude>
                     <dc:DecimalLongitude>47.39667</dc:DecimalLongitude>
                     <dc:Country>Madagascar</dc:Country>
                     <dc:Locality>Parc National de Ranomafana, Sahamalaotra River, 6.6 km 310° NW
                     Ranomafana</dc:Locality>
                  </tax:xmldata>Parc National de Ranomafana , <tax:locality>
                     <tax:xmldata>
                        <dc:DecimalLatitude>-21.23667</dc:DecimalLatitude>
                        <dc:DecimalLongitude>47.39667</dc:DecimalLongitude>
                     </tax:xmldata>Sahamalaotra River</tax:locality> , 6.6 km 310° NW <tax:locality>
                     <tax:xmldata>
                        <dc:DecimalLatitude>-21.23667</dc:DecimalLatitude>
                        <dc:DecimalLongitude>47.39667</dc:DecimalLongitude>
                     </tax:xmldata>Ranomafana</tax:locality>
               </tax:collection_event> ; <tax:collection_event>
                  <tax:xmldata>
                     <dc:Genus>Anochetus</dc:Genus>
                     <dc:Species>grandidieri</dc:Species>
                     <dc:CatalogNumberText>CASENT0096622</dc:CatalogNumberText>
                     <dc:DecimalLatitude>-21.24833</dc:DecimalLatitude>
                     <dc:DecimalLongitude>47.42667</dc:DecimalLongitude>
                     <dc:Country>Madagascar</dc:Country>
                     <dc:Locality>Parc Nationale Ranomafana: Talatakely</dc:Locality>
                  </tax:xmldata>Parc Nationale Ranomafana : <tax:locality>
                     <tax:xmldata>
                        <dc:DecimalLatitude>-21.24833</dc:DecimalLatitude>
                        <dc:DecimalLongitude>47.42667</dc:DecimalLongitude>
                     </tax:xmldata>Talatakely</tax:locality>
               </tax:collection_event> ; <tax:collection_event>
                  <tax:xmldata>
                     <dc:Genus>Anochetus</dc:Genus>
                     <dc:Species>grandidieri</dc:Species>
                     <dc:CatalogNumberText>MCZ10413-1.3462w</dc:CatalogNumberText>
                     <dc:DecimalLatitude>-21.25</dc:DecimalLatitude>
                     <dc:DecimalLongitude>47.41667</dc:DecimalLongitude>
                     <dc:Country>Madagascar</dc:Country>
                     <dc:Locality>3 km W Ranomafana, nr. Ifandiana</dc:Locality>
                  </tax:xmldata> 3 km W Ranomafana , nr. <tax:locality>
                     <tax:xmldata>
                        <dc:DecimalLatitude>-21.25</dc:DecimalLatitude>
                        <dc:DecimalLongitude>47.41667</dc:DecimalLongitude>
                     </tax:xmldata>Ifandiana</tax:locality> ; </tax:collection_event>
               <tax:collection_event>
                  <tax:xmldata>
                     <dc:Genus>Anochetus</dc:Genus>
                     <dc:Species>grandidieri</dc:Species>
                     <dc:CatalogNumberText>CASENT0170201</dc:CatalogNumberText>
                     <dc:DecimalLatitude>-21.25041</dc:DecimalLatitude>
                     <dc:DecimalLongitude>47.41945</dc:DecimalLongitude>
                     <dc:Country>Madagascar</dc:Country>
                     <dc:Locality>research cabin at Talatakely, Ranomafana National Park</dc:Locality>
                  </tax:xmldata> research cabin at <tax:locality>
                     <tax:xmldata>
                        <dc:DecimalLatitude>-21.25041</dc:DecimalLatitude>
                        <dc:DecimalLongitude>47.41945</dc:DecimalLongitude>
                     </tax:xmldata>Talatakely</tax:locality> , Ranomafana National Park ;</tax:collection_event>
               <tax:collection_event>
                  <tax:xmldata>
                     <dc:Genus>Anochetus</dc:Genus>
                     <dc:Species>grandidieri</dc:Species>
                     <dc:CatalogNumberText>CASENT0008842</dc:CatalogNumberText>
                     <dc:DecimalLatitude>-21.25083</dc:DecimalLatitude>
                     <dc:DecimalLongitude>47.40717</dc:DecimalLongitude>
                     <dc:Country>Madagascar</dc:Country>
                     <dc:Locality>radio tower, Ranomafana National Park, Fianarantsoa Prov.</dc:Locality>
                  </tax:xmldata> radio tower, Ranomafana National Park , <tax:locality>
                     <tax:xmldata>
                        <dc:DecimalLatitude>-21.25083</dc:DecimalLatitude>
                        <dc:DecimalLongitude>47.40717</dc:DecimalLongitude>
                     </tax:xmldata>Fianarantsoa Prov</tax:locality> .; </tax:collection_event>
               <tax:collection_event>
                  <tax:xmldata>
                     <dc:Genus>Anochetus</dc:Genus>
                     <dc:Species>grandidieri</dc:Species>
                     <dc:CatalogNumberText>CASENT0170202</dc:CatalogNumberText>
                     <dc:DecimalLatitude>-21.25833</dc:DecimalLatitude>
                     <dc:DecimalLongitude>47.42178</dc:DecimalLongitude>
                     <dc:Country>Madagascar</dc:Country>
                     <dc:Locality>Namorona River at footbridge, Ranomafana National Park</dc:Locality>
                  </tax:xmldata>
                  <tax:locality>
                     <tax:xmldata>
                        <dc:DecimalLatitude>-21.25833</dc:DecimalLatitude>
                        <dc:DecimalLongitude>47.42178</dc:DecimalLongitude>
                     </tax:xmldata>Namorona River</tax:locality> at footbridge, Ranomafana National Park ; </tax:collection_event>
               <tax:collection_event>
                  <tax:xmldata>
                     <dc:Genus>Anochetus</dc:Genus>
                     <dc:Species>grandidieri</dc:Species>
                     <dc:CatalogNumberText>MCZ1.19931w</dc:CatalogNumberText>
                     <dc:DecimalLatitude>-21.26583</dc:DecimalLatitude>
                     <dc:DecimalLongitude>47.425</dc:DecimalLongitude>
                     <dc:Country>Madagascar</dc:Country>
                     <dc:Locality>Ranomafana National Park, Tavolo tree</dc:Locality>
                  </tax:xmldata>Ranomafana National Park , Tavolo tree </tax:collection_event> ; <tax:collection_event>
                  <tax:xmldata>
                     <dc:Genus>Anochetus</dc:Genus>
                     <dc:Species>grandidieri</dc:Species>
                     <dc:CatalogNumberText>CASENT0057011</dc:CatalogNumberText>
                     <dc:DecimalLatitude>-21.2665</dc:DecimalLatitude>
                     <dc:DecimalLongitude>47.42017</dc:DecimalLongitude>
                     <dc:Country>Madagascar</dc:Country>
                     <dc:Locality>Belle Vue trail, Ranomafana National Park, Fianarantsoa Prov.</dc:Locality>
                  </tax:xmldata>Belle Vue trail , <tax:locality>
                     <tax:xmldata>
                        <dc:DecimalLatitude>-21.2665</dc:DecimalLatitude>
                        <dc:DecimalLongitude>47.42017</dc:DecimalLongitude>
                     </tax:xmldata>Ranomafana National Park</tax:locality> , <tax:locality>
                     <tax:xmldata>
                        <dc:DecimalLatitude>-21.2665</dc:DecimalLatitude>
                        <dc:DecimalLongitude>47.42017</dc:DecimalLongitude>
                     </tax:xmldata>Fianarantsoa Prov</tax:locality> . </tax:collection_event> ; <tax:collection_event>
                  <tax:xmldata>
                     <dc:Genus>Anochetus</dc:Genus>
                     <dc:Species>grandidieri</dc:Species>
                     <dc:CatalogNumberText>MCZ.8733w</dc:CatalogNumberText>
                     <dc:DecimalLatitude>-21.26667</dc:DecimalLatitude>
                     <dc:DecimalLongitude>47.41667</dc:DecimalLongitude>
                     <dc:Country>Madagascar</dc:Country>
                     <dc:Locality>7 km W Ranomafana</dc:Locality>
                  </tax:xmldata> 7 km W <tax:locality>
                     <tax:xmldata>
                        <dc:DecimalLatitude>-21.26667</dc:DecimalLatitude>
                        <dc:DecimalLongitude>47.41667</dc:DecimalLongitude>
                     </tax:xmldata>Ranomafana</tax:locality>
               </tax:collection_event> ; <tax:collection_event>
                  <tax:xmldata>
                     <dc:Genus>Anochetus</dc:Genus>
                     <dc:Species>grandidieri</dc:Species>
                     <dc:CatalogNumberText>CASENT0052976</dc:CatalogNumberText>
                     <dc:DecimalLatitude>-21.28955</dc:DecimalLatitude>
                     <dc:DecimalLongitude>47.4304</dc:DecimalLongitude>
                     <dc:Country>Madagascar</dc:Country>
                     <dc:Locality>Vatoharanana</dc:Locality>
                  </tax:xmldata>Vatoharanana</tax:collection_event> ; <tax:collection_event>
                  <tax:xmldata>
                     <dc:Genus>Anochetus</dc:Genus>
                     <dc:Species>grandidieri</dc:Species>
                     <dc:CatalogNumberText>CASENT0034842</dc:CatalogNumberText>
                     <dc:DecimalLatitude>-21.29</dc:DecimalLatitude>
                     <dc:DecimalLongitude>47.43333</dc:DecimalLongitude>
                     <dc:Country>Madagascar</dc:Country>
                     <dc:Locality>Parc National de Ranomafana, Vatoharanana River, 4.1 km 231° SW
                     Ranomafana</dc:Locality>
                  </tax:xmldata>Parc National deRanomafana , <tax:locality>
                     <tax:xmldata>
                        <dc:DecimalLatitude>-21.29</dc:DecimalLatitude>
                        <dc:DecimalLongitude>47.43333</dc:DecimalLongitude>
                     </tax:xmldata>Vatoharanana River</tax:locality> , 4.1 km 231 ° SW <tax:locality>
                     <tax:xmldata>
                        <dc:DecimalLatitude>-21.29</dc:DecimalLatitude>
                        <dc:DecimalLongitude>47.43333</dc:DecimalLongitude>
                     </tax:xmldata>Ranomafana</tax:locality> ; </tax:collection_event>
               <tax:collection_event>
                  <tax:xmldata>
                     <dc:Genus>Anochetus</dc:Genus>
                     <dc:Species>grandidieri</dc:Species>
                     <dc:CatalogNumberText>CASENT0007734</dc:CatalogNumberText>
                     <dc:DecimalLatitude>-21.29073</dc:DecimalLatitude>
                     <dc:DecimalLongitude>47.42615</dc:DecimalLongitude>
                     <dc:Country>Madagascar</dc:Country>
                     <dc:Locality>P.N. Ranomafana, Vatoharanana-Ankovoka</dc:Locality>
                  </tax:xmldata>P.N. Ranomafana , <tax:locality>
                     <tax:xmldata>
                        <dc:DecimalLatitude>-21.29073</dc:DecimalLatitude>
                        <dc:DecimalLongitude>47.42615</dc:DecimalLongitude>
                     </tax:xmldata>Vatoharanana-Ankovoka</tax:locality>
               </tax:collection_event> ; <tax:collection_event>
                  <tax:xmldata>
                     <dc:Genus>Anochetus</dc:Genus>
                     <dc:Species>grandidieri</dc:Species>
                     <dc:CatalogNumberText>MCZ293.3192w</dc:CatalogNumberText>
                     <dc:DecimalLatitude>-21.39306</dc:DecimalLatitude>
                     <dc:DecimalLongitude>47.94194</dc:DecimalLongitude>
                     <dc:Country>Madagascar</dc:Country>
                     <dc:Locality>8km E Kianjavato, Vatovavy Forest</dc:Locality>
                  </tax:xmldata>8 km E Kianjavato , <tax:locality>
                     <tax:xmldata>
                        <dc:DecimalLatitude>-21.39306</dc:DecimalLatitude>
                        <dc:DecimalLongitude>47.94194</dc:DecimalLongitude>
                     </tax:xmldata>Vatovavy Forest</tax:locality>
               </tax:collection_event> ; <tax:collection_event>
                  <tax:xmldata>
                     <dc:Country>MADAGASCAR</dc:Country>
                  </tax:xmldata> 7.6 km 122° <tax:locality>Kianjavato</tax:locality> , <tax:locality>Foret Classee
                     Vatovavy</tax:locality>
               </tax:collection_event> ; <tax:collection_event>
                  <tax:xmldata>
                     <dc:Genus>Anochetus</dc:Genus>
                     <dc:Species>grandidieri</dc:Species>
                     <dc:CatalogNumberText>CASENT0060864</dc:CatalogNumberText>
                     <dc:DecimalLatitude>-21.51167</dc:DecimalLatitude>
                     <dc:DecimalLongitude>47.41</dc:DecimalLongitude>
                     <dc:Country>Madagascar</dc:Country>
                     <dc:Locality>2km W Andrambovato, along river Tatamaly</dc:Locality>
                  </tax:xmldata>
                  <tax:xid type="specimen" uri="http://antweb.org/specimen.do?name=CASENT0060864-D01"/>
                  <tax:xid type="genbank" uri="http://www.ncbi.nlm.nih.gov/entrez/viewer.fcgi?val=EF610644"/> 2 km W <tax:locality>
                     <tax:xmldata>
                        <dc:DecimalLatitude>-21.51167</dc:DecimalLatitude>
                        <dc:DecimalLongitude>47.41</dc:DecimalLongitude>
                     </tax:xmldata>Andrambovato</tax:locality> , along river <tax:locality>
                     <tax:xmldata>
                        <dc:DecimalLatitude>-21.51167</dc:DecimalLatitude>
                        <dc:DecimalLongitude>47.41</dc:DecimalLongitude>
                     </tax:xmldata>Tatamaly</tax:locality> ; </tax:collection_event>
               <tax:collection_event>
                  <tax:xmldata>
                     <dc:Genus>Anochetus</dc:Genus>
                     <dc:Species>grandidieri</dc:Species>
                     <dc:CatalogNumberText>CASENT0009492</dc:CatalogNumberText>
                     <dc:DecimalLatitude>-21.8275</dc:DecimalLatitude>
                     <dc:DecimalLongitude>47.33889</dc:DecimalLongitude>
                     <dc:Country>Madagascar</dc:Country>
                     <dc:Locality>Forêt d'Ambalagoavy Nord, Ikongo, Ambatombe</dc:Locality>
                  </tax:xmldata>Foret d'Ambalagoavy Nord , <tax:locality>
                     <tax:xmldata>
                        <dc:DecimalLatitude>-21.8275</dc:DecimalLatitude>
                        <dc:DecimalLongitude>47.33889</dc:DecimalLongitude>
                     </tax:xmldata>Ikongo</tax:locality> , <tax:locality>
                     <tax:xmldata>
                        <dc:DecimalLatitude>-21.8275</dc:DecimalLatitude>
                        <dc:DecimalLongitude>47.33889</dc:DecimalLongitude>
                     </tax:xmldata>Ambatombe</tax:locality>
               </tax:collection_event> ; <tax:collection_event>
                  <tax:xmldata>
                     <dc:Genus>Anochetus</dc:Genus>
                     <dc:Species>grandidieri</dc:Species>
                     <dc:CatalogNumberText>BLF0696(27)-1</dc:CatalogNumberText>
                     <dc:DecimalLatitude>-22.21667</dc:DecimalLatitude>
                     <dc:DecimalLongitude>47.01667</dc:DecimalLongitude>
                     <dc:Country>Madagascar</dc:Country>
                     <dc:Locality>45km S. Ambalavao</dc:Locality>
                  </tax:xmldata> 45 km S. <tax:locality>
                     <tax:xmldata>
                        <dc:DecimalLatitude>-22.21667</dc:DecimalLatitude>
                        <dc:DecimalLongitude>47.01667</dc:DecimalLongitude>
                     </tax:xmldata>Ambalavao</tax:locality>
               </tax:collection_event> ; <tax:collection_event>
                  <tax:xmldata>
                     <dc:Genus>Anochetus</dc:Genus>
                     <dc:Species>grandidieri</dc:Species>
                     <dc:CatalogNumberText>CASENT0006645</dc:CatalogNumberText>
                     <dc:DecimalLatitude>-22.21667</dc:DecimalLatitude>
                     <dc:DecimalLongitude>47.01667</dc:DecimalLongitude>
                     <dc:Country>Madagascar</dc:Country>
                     <dc:Locality>45 km S Ambalavao</dc:Locality>
                  </tax:xmldata> 45 km S <tax:locality>
                     <tax:xmldata>
                        <dc:DecimalLatitude>-22.21667</dc:DecimalLatitude>
                        <dc:DecimalLongitude>47.01667</dc:DecimalLongitude>
                     </tax:xmldata>Ambalavao</tax:locality>
               </tax:collection_event> ; <tax:collection_event>
                  <tax:xmldata>
                     <dc:Genus>Anochetus</dc:Genus>
                     <dc:Species>grandidieri</dc:Species>
                     <dc:CatalogNumberText>CASENT0006644</dc:CatalogNumberText>
                     <dc:DecimalLatitude>-22.23333</dc:DecimalLatitude>
                     <dc:DecimalLongitude>47</dc:DecimalLongitude>
                     <dc:Country>Madagascar</dc:Country>
                     <dc:Locality>43 km S Ambalavao, Rés. Andringitra</dc:Locality>
                  </tax:xmldata> 43 km S <tax:locality>
                     <tax:xmldata>
                        <dc:DecimalLatitude>-22.23333</dc:DecimalLatitude>
                        <dc:DecimalLongitude>47</dc:DecimalLongitude>
                     </tax:xmldata>Ambalavao</tax:locality> , Res. Andringitra</tax:collection_event> ; <tax:collection_event>
                  <tax:xmldata>
                     <dc:Genus>Anochetus</dc:Genus>
                     <dc:Species>grandidieri</dc:Species>
                     <dc:CatalogNumberText>CASENT0491179</dc:CatalogNumberText>
                     <dc:DecimalLatitude>-22.29833</dc:DecimalLatitude>
                     <dc:DecimalLongitude>45.35167</dc:DecimalLongitude>
                     <dc:Country>Madagascar</dc:Country>
                     <dc:Locality>Parc National d'Isalo, Ambovo Springs, 29.3 km 4° N Ranohira</dc:Locality>
                  </tax:xmldata>Parc National d'Isalo , <tax:locality>
                     <tax:xmldata>
                        <dc:DecimalLatitude>-22.29833</dc:DecimalLatitude>
                        <dc:DecimalLongitude>45.35167</dc:DecimalLongitude>
                     </tax:xmldata>Ambovo Springs</tax:locality> , 29.3 km 4° N <tax:locality>
                     <tax:xmldata>
                        <dc:DecimalLatitude>-22.29833</dc:DecimalLatitude>
                        <dc:DecimalLongitude>45.35167</dc:DecimalLongitude>
                     </tax:xmldata>Ranohira</tax:locality>
               </tax:collection_event> ; <tax:collection_event>
                  <tax:xmldata>
                     <dc:Genus>Anochetus</dc:Genus>
                     <dc:Species>grandidieri</dc:Species>
                     <dc:CatalogNumberText>BLF1753(17)-10</dc:CatalogNumberText>
                     <dc:DecimalLatitude>-22.42167</dc:DecimalLatitude>
                     <dc:DecimalLongitude>46.89833</dc:DecimalLongitude>
                     <dc:Country>Madagascar</dc:Country>
                     <dc:Locality>8.0 km NE Ivohibe</dc:Locality>
                  </tax:xmldata>8.0 km NE Ivohibe</tax:collection_event> ; <tax:collection_event>
                  <tax:xmldata>
                     <dc:Genus>Anochetus</dc:Genus>
                     <dc:Species>grandidieri</dc:Species>
                     <dc:CatalogNumberText>BLF1757(02)-8</dc:CatalogNumberText>
                     <dc:DecimalLatitude>-22.42667</dc:DecimalLatitude>
                     <dc:DecimalLongitude>46.93833</dc:DecimalLongitude>
                     <dc:Country>Madagascar</dc:Country>
                     <dc:Locality>9.0 km NE Ivohibe</dc:Locality>
                  </tax:xmldata>9.0 km NE Ivohibe</tax:collection_event> ; <tax:collection_event>
                  <tax:xmldata>
                     <dc:Genus>Anochetus</dc:Genus>
                     <dc:Species>grandidieri</dc:Species>
                     <dc:CatalogNumberText>BLF1745(01)-8</dc:CatalogNumberText>
                     <dc:DecimalLatitude>-22.47</dc:DecimalLatitude>
                     <dc:DecimalLongitude>46.96</dc:DecimalLongitude>
                     <dc:Country>Madagascar</dc:Country>
                     <dc:Locality>R.S. Ivohibe, 7.5 km ENE Ivohibe</dc:Locality>
                  </tax:xmldata>R.S. Ivohibe , 7.5 km ENE <tax:locality>
                     <tax:xmldata>
                        <dc:DecimalLatitude>-22.47</dc:DecimalLatitude>
                        <dc:DecimalLongitude>46.96</dc:DecimalLongitude>
                     </tax:xmldata>Ivohibe</tax:locality>
               </tax:collection_event> ; <tax:collection_event>
                  <tax:xmldata>
                     <dc:Genus>Anochetus</dc:Genus>
                     <dc:Species>grandidieri</dc:Species>
                     <dc:CatalogNumberText>CASENT0034772</dc:CatalogNumberText>
                     <dc:DecimalLatitude>-22.48167</dc:DecimalLatitude>
                     <dc:DecimalLongitude>45.46167</dc:DecimalLongitude>
                     <dc:Country>Madagascar</dc:Country>
                     <dc:Locality>Parc National d'Isalo, 9.1 km 354° N Ranohira</dc:Locality>
                  </tax:xmldata>Parc National d'Isalo , 9.1 km 354° N <tax:locality>
                     <tax:xmldata>
                        <dc:DecimalLatitude>-22.48167</dc:DecimalLatitude>
                        <dc:DecimalLongitude>45.46167</dc:DecimalLongitude>
                     </tax:xmldata>Ranohira</tax:locality>
               </tax:collection_event> ; <tax:collection_event>
                  <tax:xmldata>
                     <dc:Genus>Anochetus</dc:Genus>
                     <dc:Species>grandidieri</dc:Species>
                     <dc:CatalogNumberText>CASENT0030566</dc:CatalogNumberText>
                     <dc:DecimalLatitude>-22.59167</dc:DecimalLatitude>
                     <dc:DecimalLongitude>45.12833</dc:DecimalLongitude>
                     <dc:Country>Madagascar</dc:Country>
                     <dc:Locality>Forêt d'Analalava, 29.6 km 280° W Ranohira</dc:Locality>
                  </tax:xmldata>Foret d'Analalava , 29.6 km 280° W <tax:locality>
                     <tax:xmldata>
                        <dc:DecimalLatitude>-22.59167</dc:DecimalLatitude>
                        <dc:DecimalLongitude>45.12833</dc:DecimalLongitude>
                     </tax:xmldata>Ranohira</tax:locality>
               </tax:collection_event> ; <tax:collection_event>
                  <tax:xmldata>
                     <dc:Genus>Anochetus</dc:Genus>
                     <dc:Species>grandidieri</dc:Species>
                     <dc:CatalogNumberText>CASENT0067265</dc:CatalogNumberText>
                     <dc:DecimalLatitude>-22.791</dc:DecimalLatitude>
                     <dc:DecimalLongitude>47.18183</dc:DecimalLongitude>
                     <dc:Country>Madagascar</dc:Country>
                     <dc:Locality>Forêt de Vevembe, 66.6 km 293° Farafangana</dc:Locality>
                  </tax:xmldata>Foret de Vevembe , 66.6 km 293° <tax:locality>
                     <tax:xmldata>
                        <dc:DecimalLatitude>-22.791</dc:DecimalLatitude>
                        <dc:DecimalLongitude>47.18183</dc:DecimalLongitude>
                     </tax:xmldata>Farafangana</tax:locality>
               </tax:collection_event> ; <tax:collection_event>
                  <tax:xmldata>
                     <dc:Country>MADAGASCAR</dc:Country>
                  </tax:xmldata>Province Toliara</tax:collection_event> : <tax:collection_event>
                  <tax:xmldata>
                     <dc:Genus>Anochetus</dc:Genus>
                     <dc:Species>grandidieri</dc:Species>
                     <dc:CatalogNumberText>CASENT0028726</dc:CatalogNumberText>
                     <dc:DecimalLatitude>-18.26</dc:DecimalLatitude>
                     <dc:DecimalLongitude>45.41833</dc:DecimalLongitude>
                     <dc:Country>Madagascar</dc:Country>
                     <dc:Locality>Réserve Spéciale d'Ambohijanahary, Forêt d'Ankazotsihitafototra, 34.6 km 314° NW
                        Ambaravaranala</dc:Locality>
                  </tax:xmldata>Reserve Speciale d'Ambohijanahary , <tax:locality>
                     <tax:xmldata>
                        <dc:DecimalLatitude>-18.26</dc:DecimalLatitude>
                        <dc:DecimalLongitude>45.41833</dc:DecimalLongitude>
                     </tax:xmldata>Foret d'Ankazotsihitafototra</tax:locality> , 34.6 km 314° NW <tax:locality>
                     <tax:xmldata>
                        <dc:DecimalLatitude>-18.26</dc:DecimalLatitude>
                        <dc:DecimalLongitude>45.41833</dc:DecimalLongitude>
                     </tax:xmldata>Ambaravaranala</tax:locality>
               </tax:collection_event> ; <tax:collection_event>
                  <tax:xmldata>
                     <dc:Genus>Anochetus</dc:Genus>
                     <dc:Species>grandidieri</dc:Species>
                     <dc:CatalogNumberText>CASENT0027540</dc:CatalogNumberText>
                     <dc:DecimalLatitude>-18.26667</dc:DecimalLatitude>
                     <dc:DecimalLongitude>45.40667</dc:DecimalLongitude>
                     <dc:Country>Madagascar</dc:Country>
                     <dc:Locality>Réserve Spéciale d'Ambohijanahary, Forêt d'Ankazotsihitafototra, 35.2 km 312° NW
                        Ambaravaranala</dc:Locality>
                  </tax:xmldata>Reserve Speciale d'Ambohijanahary , <tax:locality>
                     <tax:xmldata>
                        <dc:DecimalLatitude>-18.26667</dc:DecimalLatitude>
                        <dc:DecimalLongitude>45.40667</dc:DecimalLongitude>
                     </tax:xmldata>Foret d'Ankazotsihitafototra</tax:locality> , 35.2 km 312° NW <tax:locality>
                     <tax:xmldata>
                        <dc:DecimalLatitude>-18.26667</dc:DecimalLatitude>
                        <dc:DecimalLongitude>45.40667</dc:DecimalLongitude>
                     </tax:xmldata>Ambaravaranala</tax:locality>
               </tax:collection_event> ; <tax:collection_event>
                  <tax:xmldata>
                     <dc:Genus>Anochetus</dc:Genus>
                     <dc:Species>grandidieri</dc:Species>
                     <dc:CatalogNumberText>BLF1310(36)-1</dc:CatalogNumberText>
                     <dc:DecimalLatitude>-22.46667</dc:DecimalLatitude>
                     <dc:DecimalLongitude>44.85</dc:DecimalLongitude>
                     <dc:Country>Madagascar</dc:Country>
                     <dc:Locality>Vohibasia Forest, 59 km NE Sakaraha</dc:Locality>
                  </tax:xmldata>Vohibasia Forest , 59 km NE <tax:locality>
                     <tax:xmldata>
                        <dc:DecimalLatitude>-22.46667</dc:DecimalLatitude>
                        <dc:DecimalLongitude>44.85</dc:DecimalLongitude>
                     </tax:xmldata>Sakaraha</tax:locality>
               </tax:collection_event> ; <tax:collection_event>
                  <tax:xmldata>
                     <dc:Genus>Anochetus</dc:Genus>
                     <dc:Species>grandidieri</dc:Species>
                     <dc:CatalogNumberText>BLF1312(11)-1</dc:CatalogNumberText>
                     <dc:DecimalLatitude>-22.46667</dc:DecimalLatitude>
                     <dc:DecimalLongitude>44.85</dc:DecimalLongitude>
                     <dc:Country>Madagascar</dc:Country>
                     <dc:Locality>southern Isoky-Vohimena Forest, 59 km NE Sakaraha</dc:Locality>
                  </tax:xmldata>southern Isoky-Vohimena Forest , 59 km NE <tax:locality>
                     <tax:xmldata>
                        <dc:DecimalLatitude>-22.46667</dc:DecimalLatitude>
                        <dc:DecimalLongitude>44.85</dc:DecimalLongitude>
                     </tax:xmldata>Sakaraha</tax:locality>
               </tax:collection_event> ; <tax:collection_event>
                  <tax:xmldata>
                     <dc:Genus>Anochetus</dc:Genus>
                     <dc:Species>grandidieri</dc:Species>
                     <dc:CatalogNumberText>CASENT0024504</dc:CatalogNumberText>
                     <dc:DecimalLatitude>-22.64333</dc:DecimalLatitude>
                     <dc:DecimalLongitude>44.17167</dc:DecimalLongitude>
                     <dc:Country>Madagascar</dc:Country>
                     <dc:Locality>Forêt Classée d'Analavelona, 33.2 km 344° NNW Mahaboboka</dc:Locality>
                  </tax:xmldata>Foret Classee d'Analavelona , 33.2 km 344° NNW <tax:locality>
                     <tax:xmldata>
                        <dc:DecimalLatitude>-22.64333</dc:DecimalLatitude>
                        <dc:DecimalLongitude>44.17167</dc:DecimalLongitude>
                     </tax:xmldata>Mahaboboka</tax:locality>
               </tax:collection_event> ; <tax:collection_event>
                  <tax:xmldata>
                     <dc:Genus>Anochetus</dc:Genus>
                     <dc:Species>grandidieri</dc:Species>
                     <dc:CatalogNumberText>CASENT0032641</dc:CatalogNumberText>
                     <dc:DecimalLatitude>-22.675</dc:DecimalLatitude>
                     <dc:DecimalLongitude>44.19</dc:DecimalLongitude>
                     <dc:Country>Madagascar</dc:Country>
                     <dc:Locality>Forêt Classée d'Analavelona, 29.2 km 343° NNW Mahaboboka</dc:Locality>
                  </tax:xmldata>Foret Classee d'Analavelona , 29.2 km 343° NNW <tax:locality>
                     <tax:xmldata>
                        <dc:DecimalLatitude>-22.675</dc:DecimalLatitude>
                        <dc:DecimalLongitude>44.19</dc:DecimalLongitude>
                     </tax:xmldata>Mahaboboka</tax:locality>
               </tax:collection_event> ; <tax:collection_event>
                  <tax:xmldata>
                     <dc:Genus>Anochetus</dc:Genus>
                     <dc:Species>grandidieri</dc:Species>
                     <dc:CatalogNumberText>CASENT0023082</dc:CatalogNumberText>
                     <dc:DecimalLatitude>-22.675</dc:DecimalLatitude>
                     <dc:DecimalLongitude>44.18667</dc:DecimalLongitude>
                     <dc:Country>Madagascar</dc:Country>
                     <dc:Locality>Forêt Classée d'Analavelona, 29.4 km 343° NNW Mahaboboka</dc:Locality>
                  </tax:xmldata>Foret Classee d'Analavelona , 29.4 km 343° NNW <tax:locality>
                     <tax:xmldata>
                        <dc:DecimalLatitude>-22.675</dc:DecimalLatitude>
                        <dc:DecimalLongitude>44.18667</dc:DecimalLongitude>
                     </tax:xmldata>Mahaboboka</tax:locality>
               </tax:collection_event> ; <tax:collection_event>
                  <tax:xmldata>
                     <dc:Genus>Anochetus</dc:Genus>
                     <dc:Species>grandidieri</dc:Species>
                     <dc:CatalogNumberText>CASENT0002347</dc:CatalogNumberText>
                     <dc:DecimalLatitude>-22.80222</dc:DecimalLatitude>
                     <dc:DecimalLongitude>43.42067</dc:DecimalLongitude>
                     <dc:Country>Madagascar</dc:Country>
                     <dc:Locality>Forêt de Tsinjoriaky, 6.2 km 84° E Tsifota</dc:Locality>
                  </tax:xmldata>Foret de Tsinjoriaky , 6.2 km 84° E <tax:locality>
                     <tax:xmldata>
                        <dc:DecimalLatitude>-22.80222</dc:DecimalLatitude>
                        <dc:DecimalLongitude>43.42067</dc:DecimalLongitude>
                     </tax:xmldata>Tsifota</tax:locality>
               </tax:collection_event> ; <tax:collection_event>
                  <tax:xmldata>
                     <dc:Genus>Anochetus</dc:Genus>
                     <dc:Species>grandidieri</dc:Species>
                     <dc:CatalogNumberText>CASENT0032632</dc:CatalogNumberText>
                     <dc:DecimalLatitude>-22.84333</dc:DecimalLatitude>
                     <dc:DecimalLongitude>44.71</dc:DecimalLongitude>
                     <dc:Country>Madagascar</dc:Country>
                     <dc:Locality>Parc National de Zombitse, 19.8 km 84° E Sakaraha</dc:Locality>
                  </tax:xmldata>
                  <tax:locality>
                     <tax:xmldata>
                        <dc:DecimalLatitude>-22.84333</dc:DecimalLatitude>
                        <dc:DecimalLongitude>44.71</dc:DecimalLongitude>
                     </tax:xmldata>Parc National de Zombitse</tax:locality> , 19.8 km 84° E Sakaraha ; </tax:collection_event>
               <tax:collection_event>
                  <tax:xmldata>
                     <dc:Genus>Anochetus</dc:Genus>
                     <dc:Species>grandidieri</dc:Species>
                     <dc:CatalogNumberText>CASENT0493500</dc:CatalogNumberText>
                     <dc:DecimalLatitude>-22.88833</dc:DecimalLatitude>
                     <dc:DecimalLongitude>44.70167</dc:DecimalLongitude>
                     <dc:Country>Madagascar</dc:Country>
                     <dc:Locality>Parc National de Zombitse, 17.7 km 98° E Sakaraha</dc:Locality>
                  </tax:xmldata>Parc National de Zombitse , 17.7 km 98° E <tax:locality>
                     <tax:xmldata>
                        <dc:DecimalLatitude>-22.88833</dc:DecimalLatitude>
                        <dc:DecimalLongitude>44.70167</dc:DecimalLongitude>
                     </tax:xmldata>Sakaraha</tax:locality>
               </tax:collection_event> ; <tax:collection_event>
                  <tax:xmldata>
                     <dc:Genus>Anochetus</dc:Genus>
                     <dc:Species>grandidieri</dc:Species>
                     <dc:CatalogNumberText>MCZ11935-2.4314w</dc:CatalogNumberText>
                     <dc:DecimalLatitude>-22.9</dc:DecimalLatitude>
                     <dc:DecimalLongitude>44.68333</dc:DecimalLongitude>
                     <dc:Country>Madagascar</dc:Country>
                     <dc:Locality>15 km E Sakaraha</dc:Locality>
                  </tax:xmldata> 15 km E <tax:locality>
                     <tax:xmldata>
                        <dc:DecimalLatitude>-22.9</dc:DecimalLatitude>
                        <dc:DecimalLongitude>44.68333</dc:DecimalLongitude>
                     </tax:xmldata>Sakaraha</tax:locality>
               </tax:collection_event> ; <tax:collection_event>
                  <tax:xmldata>
                     <dc:Genus>Anochetus</dc:Genus>
                     <dc:Species>grandidieri</dc:Species>
                     <dc:CatalogNumberText>CASENT0449519</dc:CatalogNumberText>
                     <dc:DecimalLatitude>-23.52417</dc:DecimalLatitude>
                     <dc:DecimalLongitude>44.12133</dc:DecimalLongitude>
                     <dc:Country>Madagascar</dc:Country>
                     <dc:Locality>Forêt de Mite, 20.7 km 29° WNW Tongobory</dc:Locality>
                  </tax:xmldata>Foret de Mite , 20.7 km 29° WNW <tax:locality>
                     <tax:xmldata>
                        <dc:DecimalLatitude>-23.52417</dc:DecimalLatitude>
                        <dc:DecimalLongitude>44.12133</dc:DecimalLongitude>
                     </tax:xmldata>Tongobory</tax:locality>
               </tax:collection_event> ; <tax:collection_event>
                  <tax:xmldata>
                     <dc:Genus>Anochetus</dc:Genus>
                     <dc:Species>grandidieri</dc:Species>
                     <dc:CatalogNumberText>BLF1476(03)-1</dc:CatalogNumberText>
                     <dc:DecimalLatitude>-23.65</dc:DecimalLatitude>
                     <dc:DecimalLongitude>44.63333</dc:DecimalLongitude>
                     <dc:Country>Madagascar</dc:Country>
                     <dc:Locality>Beza-Mahafaly, 27 km E Betioky</dc:Locality>
                  </tax:xmldata> Sept Lacs; Beza-Mahafaly, 27 km E <tax:locality>
                     <tax:xmldata>
                        <dc:DecimalLatitude>-23.65</dc:DecimalLatitude>
                        <dc:DecimalLongitude>44.63333</dc:DecimalLongitude>
                     </tax:xmldata>Betioky</tax:locality>
               </tax:collection_event> ; <tax:collection_event>
                  <tax:xmldata>
                     <dc:Genus>Anochetus</dc:Genus>
                     <dc:Species>grandidieri</dc:Species>
                     <dc:CatalogNumberText>CASENT0007169</dc:CatalogNumberText>
                     <dc:DecimalLatitude>-23.68333</dc:DecimalLatitude>
                     <dc:DecimalLongitude>44.63333</dc:DecimalLongitude>
                     <dc:Country>Madagascar</dc:Country>
                     <dc:Locality>Ehazoara Canyon, 26 km E Betioky</dc:Locality>
                  </tax:xmldata>Ehazoara Canyon , 26 km E <tax:locality>
                     <tax:xmldata>
                        <dc:DecimalLatitude>-23.68333</dc:DecimalLatitude>
                        <dc:DecimalLongitude>44.63333</dc:DecimalLongitude>
                     </tax:xmldata>Betioky</tax:locality>
               </tax:collection_event> ; <tax:collection_event>
                  <tax:xmldata>
                     <dc:Genus>Anochetus</dc:Genus>
                     <dc:Species>grandidieri</dc:Species>
                     <dc:CatalogNumberText>CASENT0006634</dc:CatalogNumberText>
                     <dc:DecimalLatitude>-24.43806</dc:DecimalLatitude>
                     <dc:DecimalLongitude>47.21944</dc:DecimalLongitude>
                     <dc:Country>Madagascar</dc:Country>
                     <dc:Locality>70.7 km NNE Tolanaro, Mahermano Mt.</dc:Locality>
                  </tax:xmldata> 70.7 km NNE Tolanaro , <tax:locality>
                     <tax:xmldata>
                        <dc:DecimalLatitude>-24.43806</dc:DecimalLatitude>
                        <dc:DecimalLongitude>47.21944</dc:DecimalLongitude>
                     </tax:xmldata>Mahermano Mt</tax:locality> .; </tax:collection_event>
               <tax:collection_event>
                  <tax:xmldata>
                     <dc:Genus>Anochetus</dc:Genus>
                     <dc:Species>grandidieri</dc:Species>
                     <dc:CatalogNumberText>BLF0492(17)-2</dc:CatalogNumberText>
                     <dc:DecimalLatitude>-24.56667</dc:DecimalLatitude>
                     <dc:DecimalLongitude>46.83333</dc:DecimalLongitude>
                     <dc:Country>Madagascar</dc:Country>
                     <dc:Locality>11 km NW Enakara, Rés. Andohahela</dc:Locality>
                  </tax:xmldata> 11 km NW <tax:locality>
                     <tax:xmldata>
                        <dc:DecimalLatitude>-24.56667</dc:DecimalLatitude>
                        <dc:DecimalLongitude>46.83333</dc:DecimalLongitude>
                     </tax:xmldata>Enakara</tax:locality> , Res. Andohahela ; </tax:collection_event>
               <tax:collection_event>
                  <tax:xmldata>
                     <dc:Genus>Anochetus</dc:Genus>
                     <dc:Species>grandidieri</dc:Species>
                     <dc:CatalogNumberText>BLF0522(05)-1</dc:CatalogNumberText>
                     <dc:DecimalLatitude>-24.56667</dc:DecimalLatitude>
                     <dc:DecimalLongitude>46.81667</dc:DecimalLongitude>
                     <dc:Country>Madagascar</dc:Country>
                     <dc:Locality>10 km NW Enakara, Rés. Andohahela</dc:Locality>
                  </tax:xmldata>10 km NW Enakara , <tax:locality>
                     <tax:xmldata>
                        <dc:DecimalLatitude>-24.56667</dc:DecimalLatitude>
                        <dc:DecimalLongitude>46.81667</dc:DecimalLongitude>
                     </tax:xmldata>Res. Andohahela</tax:locality>
               </tax:collection_event> ; <tax:collection_event>
                  <tax:xmldata>
                     <dc:Genus>Anochetus</dc:Genus>
                     <dc:Species>grandidieri</dc:Species>
                     <dc:CatalogNumberText>MCZ11820-4.4105w</dc:CatalogNumberText>
                     <dc:DecimalLatitude>-24.73333</dc:DecimalLatitude>
                     <dc:DecimalLongitude>46.8</dc:DecimalLongitude>
                     <dc:Country>Madagascar</dc:Country>
                     <dc:Locality>Rés. Andohahela, 6 km SSW Eminiminy</dc:Locality>
                  </tax:xmldata>
                  <tax:locality>
                     <tax:xmldata>
                        <dc:DecimalLatitude>-24.73333</dc:DecimalLatitude>
                        <dc:DecimalLongitude>46.8</dc:DecimalLongitude>
                     </tax:xmldata>Res</tax:locality> . Andohahela , 6 km SSW <tax:locality>
                     <tax:xmldata>
                        <dc:DecimalLatitude>-24.73333</dc:DecimalLatitude>
                        <dc:DecimalLongitude>46.8</dc:DecimalLongitude>
                     </tax:xmldata>Eminiminy</tax:locality> ; </tax:collection_event>
               <tax:collection_event>
                  <tax:xmldata>
                     <dc:Genus>Anochetus</dc:Genus>
                     <dc:Species>grandidieri</dc:Species>
                     <dc:CatalogNumberText>CASENT0003866</dc:CatalogNumberText>
                     <dc:DecimalLatitude>-24.76389</dc:DecimalLatitude>
                     <dc:DecimalLongitude>46.75167</dc:DecimalLongitude>
                     <dc:Country>Madagascar</dc:Country>
                     <dc:Locality>Parc National d'Andohahela, Col du Sedro, 3.8 km 113° ESE Mahamavo, 37.6 km 341° NNW
                        Tolagnaro</dc:Locality>
                  </tax:xmldata>Parc National d'Andohahela , <tax:locality>
                     <tax:xmldata>
                        <dc:DecimalLatitude>-24.76389</dc:DecimalLatitude>
                        <dc:DecimalLongitude>46.75167</dc:DecimalLongitude>
                     </tax:xmldata>Col du Sedro</tax:locality> , 3.8 km 113° ESE <tax:locality>
                     <tax:xmldata>
                        <dc:DecimalLatitude>-24.76389</dc:DecimalLatitude>
                        <dc:DecimalLongitude>46.75167</dc:DecimalLongitude>
                     </tax:xmldata>Mahamavo</tax:locality> , 37.6 km 341° NNW <tax:locality>
                     <tax:xmldata>
                        <dc:DecimalLatitude>-24.76389</dc:DecimalLatitude>
                        <dc:DecimalLongitude>46.75167</dc:DecimalLongitude>
                     </tax:xmldata>Tolagnaro</tax:locality>
               </tax:collection_event> ; <tax:collection_event>
                  <tax:xmldata>
                     <dc:Genus>Anochetus</dc:Genus>
                     <dc:Species>grandidieri</dc:Species>
                     <dc:CatalogNumberText>CASENT0003887</dc:CatalogNumberText>
                     <dc:DecimalLatitude>-24.76389</dc:DecimalLatitude>
                     <dc:DecimalLongitude>46.76683</dc:DecimalLongitude>
                     <dc:Country>Madagascar</dc:Country>
                     <dc:Locality>Parc National d'Andohahela, Manampanihy River, 5.4 km 113° ESE Mahamavo, 36.7 km 343°
                        NNW Tolagnaro</dc:Locality>
                  </tax:xmldata>Parc National d'Andohahela , <tax:locality>
                     <tax:xmldata>
                        <dc:DecimalLatitude>-24.76389</dc:DecimalLatitude>
                        <dc:DecimalLongitude>46.76683</dc:DecimalLongitude>
                     </tax:xmldata>Manampanihy River</tax:locality> , 5.4 km 113° ESE <tax:locality>
                     <tax:xmldata>
                        <dc:DecimalLatitude>-24.76389</dc:DecimalLatitude>
                        <dc:DecimalLongitude>46.76683</dc:DecimalLongitude>
                     </tax:xmldata>Mahamavo</tax:locality> , 36.7 km 343° NNW <tax:locality>
                     <tax:xmldata>
                        <dc:DecimalLatitude>-24.76389</dc:DecimalLatitude>
                        <dc:DecimalLongitude>46.76683</dc:DecimalLongitude>
                     </tax:xmldata>Tolagnaro</tax:locality>
               </tax:collection_event> ; <tax:collection_event>
                  <tax:xmldata>
                     <dc:Genus>Anochetus</dc:Genus>
                     <dc:Species>grandidieri</dc:Species>
                     <dc:CatalogNumberText>BLF2102(02)-3</dc:CatalogNumberText>
                     <dc:DecimalLatitude>-24.77167</dc:DecimalLatitude>
                     <dc:DecimalLongitude>47.17167</dc:DecimalLongitude>
                     <dc:Country>Madagascar</dc:Country>
                     <dc:Locality>2.7 km WNW 302° Ste. Luce</dc:Locality>
                  </tax:xmldata> 2.7 km WNW 302° <tax:locality>
                     <tax:xmldata>
                        <dc:DecimalLatitude>-24.77167</dc:DecimalLatitude>
                        <dc:DecimalLongitude>47.17167</dc:DecimalLongitude>
                     </tax:xmldata>Ste. Luce</tax:locality>
               </tax:collection_event> ; <tax:collection_event>
                  <tax:xmldata>
                     <dc:Country>MADAGASCAR</dc:Country>
                  </tax:xmldata>9.2 km N Tolanaro , <tax:locality>Ilapany Mt</tax:locality> . </tax:collection_event> ; <tax:collection_event>
                  <tax:xmldata>
                     <dc:Genus>Anochetus</dc:Genus>
                     <dc:Species>grandidieri</dc:Species>
                     <dc:CatalogNumberText>CASENT0006635</dc:CatalogNumberText>
                     <dc:DecimalLatitude>-24.93694</dc:DecimalLatitude>
                     <dc:DecimalLongitude>46.75361</dc:DecimalLongitude>
                     <dc:Country>Madagascar</dc:Country>
                     <dc:Locality>29.5 km WNW Tolanaro, Vasiha Mt.</dc:Locality>
                  </tax:xmldata> 29.5 km WNW <tax:locality>
                     <tax:xmldata>
                        <dc:DecimalLatitude>-24.93694</dc:DecimalLatitude>
                        <dc:DecimalLongitude>46.75361</dc:DecimalLongitude>
                     </tax:xmldata>Tolanaro</tax:locality> , <tax:locality>
                     <tax:xmldata>
                        <dc:DecimalLatitude>-24.93694</dc:DecimalLatitude>
                        <dc:DecimalLongitude>46.75361</dc:DecimalLongitude>
                     </tax:xmldata>Vasiha Mt</tax:locality> . </tax:collection_event> ; <tax:collection_event>
                  <tax:xmldata>
                     <dc:Genus>Anochetus</dc:Genus>
                     <dc:Species>grandidieri</dc:Species>
                     <dc:CatalogNumberText>CASENT0079349</dc:CatalogNumberText>
                     <dc:DecimalLatitude>-24.93</dc:DecimalLatitude>
                     <dc:DecimalLongitude>46.6455</dc:DecimalLongitude>
                     <dc:Country>Madagascar</dc:Country>
                     <dc:Locality>Parc National d'Andohahela, Forêt d'Ambohibory, 1.7 km 61° ENE Tsimelahy, 36.1 km 308°
                        NW Tolagnaro</dc:Locality>
                  </tax:xmldata>Parc National d'Andohahela , <tax:locality>
                     <tax:xmldata>
                        <dc:DecimalLatitude>-24.93</dc:DecimalLatitude>
                        <dc:DecimalLongitude>46.6455</dc:DecimalLongitude>
                     </tax:xmldata>Foret d'Ambohibory</tax:locality> , 1.7 km 61° ENE <tax:locality>
                     <tax:xmldata>
                        <dc:DecimalLatitude>-24.93</dc:DecimalLatitude>
                        <dc:DecimalLongitude>46.6455</dc:DecimalLongitude>
                     </tax:xmldata>Tsimelahy</tax:locality> , 36.1 km 308° NW <tax:locality>
                     <tax:xmldata>
                        <dc:DecimalLatitude>-24.93</dc:DecimalLatitude>
                        <dc:DecimalLongitude>46.6455</dc:DecimalLongitude>
                     </tax:xmldata>Tolagnaro</tax:locality>
               </tax:collection_event> ; <tax:collection_event>
                  <tax:xmldata>
                     <dc:Genus>Anochetus</dc:Genus>
                     <dc:Species>grandidieri</dc:Species>
                     <dc:CatalogNumberText>BLF2040(03)-11</dc:CatalogNumberText>
                     <dc:DecimalLatitude>-24.95167</dc:DecimalLatitude>
                     <dc:DecimalLongitude>47.00167</dc:DecimalLongitude>
                     <dc:Country>Madagascar</dc:Country>
                     <dc:Locality>Mandena, 8.4 km NNE 30° Tolagnaro</dc:Locality>
                  </tax:xmldata>Mandena , 8.4 km NNE 30° <tax:locality>
                     <tax:xmldata>
                        <dc:DecimalLatitude>-24.95167</dc:DecimalLatitude>
                        <dc:DecimalLongitude>47.00167</dc:DecimalLongitude>
                     </tax:xmldata>Tolagnaro</tax:locality>
               </tax:collection_event> ; <tax:collection_event>
                  <tax:xmldata>
                     <dc:Genus>Anochetus</dc:Genus>
                     <dc:Species>grandidieri</dc:Species>
                     <dc:CatalogNumberText>CASENT0003910</dc:CatalogNumberText>
                     <dc:DecimalLatitude>-24.95694</dc:DecimalLatitude>
                     <dc:DecimalLongitude>46.2715</dc:DecimalLongitude>
                     <dc:Country>Madagascar</dc:Country>
                     <dc:Locality>Réserve Privé Berenty, Forêt de Bealoka, Mandraré River, 14.6 km 329° NNW
                     Amboasary</dc:Locality>
                  </tax:xmldata>Reserve Prive Berenty , <tax:locality>
                     <tax:xmldata>
                        <dc:DecimalLatitude>-24.95694</dc:DecimalLatitude>
                        <dc:DecimalLongitude>46.2715</dc:DecimalLongitude>
                     </tax:xmldata>Foret de Bealoka</tax:locality> , <tax:locality>
                     <tax:xmldata>
                        <dc:DecimalLatitude>-24.95694</dc:DecimalLatitude>
                        <dc:DecimalLongitude>46.2715</dc:DecimalLongitude>
                     </tax:xmldata>Mandrare River</tax:locality> , 14.6 km 329° NNW <tax:locality>
                     <tax:xmldata>
                        <dc:DecimalLatitude>-24.95694</dc:DecimalLatitude>
                        <dc:DecimalLongitude>46.2715</dc:DecimalLongitude>
                     </tax:xmldata>Amboasary</tax:locality>
               </tax:collection_event> ; <tax:collection_event>
                  <tax:xmldata>
                     <dc:Genus>Anochetus</dc:Genus>
                     <dc:Species>grandidieri</dc:Species>
                     <dc:CatalogNumberText>CASENT0003940</dc:CatalogNumberText>
                     <dc:DecimalLatitude>-25.00778</dc:DecimalLatitude>
                     <dc:DecimalLongitude>46.306</dc:DecimalLongitude>
                     <dc:Country>Madagascar</dc:Country>
                     <dc:Locality>Réserve Privé Berenty, Forêt de Malaza, Mandraré River, 8.6 km 314° NW
                     Amboasary</dc:Locality>
                  </tax:xmldata>Reserve Prive Berenty , <tax:locality>
                     <tax:xmldata>
                        <dc:DecimalLatitude>-25.00778</dc:DecimalLatitude>
                        <dc:DecimalLongitude>46.306</dc:DecimalLongitude>
                     </tax:xmldata>Foret de Malaza</tax:locality> , <tax:locality>
                     <tax:xmldata>
                        <dc:DecimalLatitude>-25.00778</dc:DecimalLatitude>
                        <dc:DecimalLongitude>46.306</dc:DecimalLongitude>
                     </tax:xmldata>Mandrare River</tax:locality> , 8.6 km 314° NW <tax:locality>
                     <tax:xmldata>
                        <dc:DecimalLatitude>-25.00778</dc:DecimalLatitude>
                        <dc:DecimalLongitude>46.306</dc:DecimalLongitude>
                     </tax:xmldata>Amboasary</tax:locality>
               </tax:collection_event> ; <tax:collection_event>
                  <tax:xmldata>
                     <dc:Genus>Anochetus</dc:Genus>
                     <dc:Species>grandidieri</dc:Species>
                     <dc:CatalogNumberText>MCZ11862-2.4135w</dc:CatalogNumberText>
                     <dc:DecimalLatitude>-25.01667</dc:DecimalLatitude>
                     <dc:DecimalLongitude>46.3</dc:DecimalLongitude>
                     <dc:Country>Madagascar</dc:Country>
                     <dc:Locality>Réserve Berenty</dc:Locality>
                  </tax:xmldata> Reserve Berenty; </tax:collection_event>
               <tax:collection_event>
                  <tax:xmldata>
                     <dc:Genus>Anochetus</dc:Genus>
                     <dc:Species>grandidieri</dc:Species>
                     <dc:CatalogNumberText>BLF2072(01)-1</dc:CatalogNumberText>
                     <dc:DecimalLatitude>-25.06167</dc:DecimalLatitude>
                     <dc:DecimalLongitude>46.87</dc:DecimalLongitude>
                     <dc:Country>Madagascar</dc:Country>
                     <dc:Locality>Forêt de Petriky, 12.5 km W 272° Tolagnaro</dc:Locality>
                  </tax:xmldata>
                  <tax:locality>
                     <tax:xmldata>
                        <dc:DecimalLatitude>-25.06167</dc:DecimalLatitude>
                        <dc:DecimalLongitude>46.87</dc:DecimalLongitude>
                     </tax:xmldata>Foret de Petriky</tax:locality> , 12.5 km W 272° <tax:locality>
                     <tax:xmldata>
                        <dc:DecimalLatitude>-25.06167</dc:DecimalLatitude>
                        <dc:DecimalLongitude>46.87</dc:DecimalLongitude>
                     </tax:xmldata>Tolagnaro</tax:locality>
               </tax:collection_event> ; <tax:collection_event>
                  <tax:xmldata>
                     <dc:Genus>Anochetus</dc:Genus>
                     <dc:Species>grandidieri</dc:Species>
                     <dc:CatalogNumberText>CASENT0451236</dc:CatalogNumberText>
                     <dc:DecimalLatitude>-25.45056</dc:DecimalLatitude>
                     <dc:DecimalLongitude>44.97417</dc:DecimalLongitude>
                     <dc:Country>Madagascar</dc:Country>
                     <dc:Locality>4.4 km 148° SSE Lavanono</dc:Locality>
                  </tax:xmldata> 4.4 km 148° SSE <tax:locality>
                     <tax:xmldata>
                        <dc:DecimalLatitude>-25.45056</dc:DecimalLatitude>
                        <dc:DecimalLongitude>44.97417</dc:DecimalLongitude>
                     </tax:xmldata>Lavanono</tax:locality> ; </tax:collection_event>
               <tax:collection_event>
                  <tax:xmldata>
                     <dc:Genus>Anochetus</dc:Genus>
                     <dc:Species>grandidieri</dc:Species>
                     <dc:CatalogNumberText>CASENT0003968</dc:CatalogNumberText>
                     <dc:DecimalLatitude>-25.59444</dc:DecimalLatitude>
                     <dc:DecimalLongitude>45.14683</dc:DecimalLongitude>
                     <dc:Country>Madagascar</dc:Country>
                     <dc:Locality>Réserve Spéciale de Cap Sainte Marie, 14.9 km 261° W Marovato</dc:Locality>
                  </tax:xmldata>Reserve Speciale de Cap Sainte Marie , 14.9 km 261° W <tax:locality>
                     <tax:xmldata>
                        <dc:DecimalLatitude>-25.59444</dc:DecimalLatitude>
                        <dc:DecimalLongitude>45.14683</dc:DecimalLongitude>
                     </tax:xmldata>Marovato</tax:locality>
               </tax:collection_event> ; <tax:collection_event>
                  <tax:xmldata>
                     <dc:Genus>Anochetus</dc:Genus>
                     <dc:Species>grandidieri</dc:Species>
                     <dc:CatalogNumberText>CASENT0062455</dc:CatalogNumberText>
                     <dc:DecimalLatitude>-22.8405</dc:DecimalLatitude>
                     <dc:DecimalLongitude>44.73117</dc:DecimalLongitude>
                     <dc:Country>Madagascar</dc:Country>
                     <dc:Locality>near road, Zombitse National Park, Tulear Prov.</dc:Locality>
                  </tax:xmldata> near road, <tax:locality>
                     <tax:xmldata>
                        <dc:DecimalLatitude>-22.8405</dc:DecimalLatitude>
                        <dc:DecimalLongitude>44.73117</dc:DecimalLongitude>
                     </tax:xmldata>Zombitse National Park</tax:locality> , Tulear Prov .; </tax:collection_event>
               <tax:collection_event>
                  <tax:xmldata>
                     <dc:Genus>Anochetus</dc:Genus>
                     <dc:Species>grandidieri</dc:Species>
                     <dc:CatalogNumberText>CASENT0063247</dc:CatalogNumberText>
                     <dc:DecimalLatitude>-22.8865</dc:DecimalLatitude>
                     <dc:DecimalLongitude>44.69217</dc:DecimalLongitude>
                     <dc:Country>Madagascar</dc:Country>
                     <dc:Locality>near ANGAP office, Zombitse National Park, Tulear Prov.</dc:Locality>
                  </tax:xmldata> near ANGAP office, ZombitseNational Park , <tax:locality>
                     <tax:xmldata>
                        <dc:DecimalLatitude>-22.8865</dc:DecimalLatitude>
                        <dc:DecimalLongitude>44.69217</dc:DecimalLongitude>
                     </tax:xmldata>Tulear Prov</tax:locality> .; </tax:collection_event>
               <tax:collection_event>
                  <tax:xmldata>
                     <dc:Genus>Anochetus</dc:Genus>
                     <dc:Species>grandidieri</dc:Species>
                     <dc:CatalogNumberText>CASENT0065596</dc:CatalogNumberText>
                     <dc:DecimalLatitude>-23.6865</dc:DecimalLatitude>
                     <dc:DecimalLongitude>44.591</dc:DecimalLongitude>
                     <dc:Country>Madagascar</dc:Country>
                     <dc:Locality>Parcel I, Beza Mahafaly Reserve, near research station, Tulear Province</dc:Locality>
                  </tax:xmldata>Parcel I, Beza Mahafaly Reserve , near research station, <tax:locality>
                     <tax:xmldata>
                        <dc:DecimalLatitude>-23.6865</dc:DecimalLatitude>
                        <dc:DecimalLongitude>44.591</dc:DecimalLongitude>
                     </tax:xmldata>Tulear Province</tax:locality>
               </tax:collection_event> ; <tax:collection_event>
                  <tax:xmldata>
                     <dc:Genus>Anochetus</dc:Genus>
                     <dc:Species>grandidieri</dc:Species>
                     <dc:CatalogNumberText>CASENT0061723</dc:CatalogNumberText>
                     <dc:DecimalLatitude>-24.93683</dc:DecimalLatitude>
                     <dc:DecimalLongitude>46.62667</dc:DecimalLongitude>
                     <dc:Country>Madagascar</dc:Country>
                     <dc:Locality>Tsimelahy - Parcel II, Andohahela National Park, transition forest, Tulear
                     Province</dc:Locality>
                  </tax:xmldata>Tsimelahy - Parcel II , <tax:locality>
                     <tax:xmldata>
                        <dc:DecimalLatitude>-24.93683</dc:DecimalLatitude>
                        <dc:DecimalLongitude>46.62667</dc:DecimalLongitude>
                     </tax:xmldata>Andohahela National Park</tax:locality> , transition forest, <tax:locality>
                     <tax:xmldata>
                        <dc:DecimalLatitude>-24.93683</dc:DecimalLatitude>
                        <dc:DecimalLongitude>46.62667</dc:DecimalLongitude>
                     </tax:xmldata>Tulear Province</tax:locality>
               </tax:collection_event> . </tax:p>
         </tax:div>
      </tax:treatment>
      <tax:treatment>
         <tax:nomenclature>
            <tax:name>
               <tax:xid identifier="urn:lsid:biosci.ohio-state.edu:osuc_concepts:25279" source="HNS"/>Anochetus
               madagascarensis Forel</tax:name>Figures: worker 1a, 4a,b, 5d; queen 4c,d; male 4e,f, 8b; map 6c</tax:nomenclature>
         <tax:div type="materials_examined">
            <tax:p>Type material:</tax:p>
            <tax:p>
               <tax:name>
                  <tax:xid identifier="urn:lsid:biosci.ohio-state.edu:osuc_concepts:133684" source="HNS"/>Anochetus
                  africanus madagascarensis Forel</tax:name> , 1887: 382 [23]. Lectotype: worker, <tax:collection_event>
                  <tax:xmldata>
                     <dc:CatalogNumberText>CASENT0101574</dc:CatalogNumberText>
                     <dc:Country>Madagascar</dc:Country>
                  </tax:xmldata>Madagascar , Tamatave Province , <tax:locality>Ivondro</tax:locality> , (
                     <tax:locality>Dr. Conrad Keller</tax:locality> ) ( MHNG ) present designation [examined] AntWeb
                  CASENT0101574 . </tax:collection_event> Raised to species by Brown, 1978: 557 [2]. </tax:p>
            <tax:p>
               <tax:name>
                  <tax:xid identifier="urn:lsid:biosci.ohio-state.edu:osuc_concepts:133683" source="HNS"/>Anochetus
                  africanus friederichsi Forel</tax:name> 1918: 155 [24]. Lectotype: worker, <tax:collection_event>
                  <tax:xmldata>
                     <dc:CatalogNumberText>CASENT010165</dc:CatalogNumberText>
                     <dc:Country>Madagascar</dc:Country>
                  </tax:xmldata>Madagascar , Tamatave Province , <tax:locality>Prune Island</tax:locality> (
                     <tax:locality>Nosy Alanana</tax:locality> ) ( <tax:locality>Friederichs</tax:locality> ) ( MHNG ),
                  present designation [examined] AntWeb CASENT010165 . </tax:collection_event> Synonymized with <tax:name>
                  <tax:xid identifier="urn:lsid:biosci.ohio-state.edu:osuc_concepts:25279" source="HNS"
               />madagascarensis</tax:name> by Brown, 1978: 557 [2]. </tax:p>
         </tax:div>
         <tax:div type="description">
            <tax:p>Worker measurements: maximum and minimum based on n = 20. HL 1.35-1.68, HW 1.19-1.53, CI 87-94, EL
               0.23-0.28, ML 0.73-0.93, MI 53-57, SL 1.11-1.41, SI 89-95, WL 1.60- 2.02, FL 1.13-1.54, PW 0.63-0.80.</tax:p>
            <tax:p>Queen measurements: maximum and minimum based on n = 5. HL 1.52-1.66, HW 1.48-1.55, CI 92-97, EL
               0.32-0.36, ML 0.81-0.89, MI 53-55, SL 1.26-1.39, SI 85-91, WL 1.99- 2.22. FL 1.35-1.49, PW 0.84-0.92.</tax:p>
            <tax:p>Male measurements: maximum and minimum based on n = 5 from Madagascar: HL 0.85-1.89, HW 1.07-1.20, CI
               122- 135, EL 0.63-0.69, SL 0.20-0.22, SI 18-21, WL 1.90-1.98, FL 1.35-1.47</tax:p>
         </tax:div>
         <tax:div type="diagnosis">
            <tax:p>Worker Diagnosis: Inner blade of mandible without teeth and denticles; apical end of inner blade with
               notched semicircular concavity (Fig. 1a). Eyes large (0.24-0.26 mm), projecting dorsally. In full face
               view, antennal scape extends beyond posterior margin of occipital lobe. Dorsal surface of head asetose.
               Pilosity and sculpture as in Figures 4a,b.</tax:p>
         </tax:div>
         <tax:div type="description">
            <tax:p>Queens alate: Very similar to worker and only slightly larger (Figs 4c,d). Queens of only one size.
               Ergatoid queens not recorded.</tax:p>
            <tax:p>Males: Males light yellowish brown in color and with large projecting ocelli on vertex (Figs 4e,f).
               Males have been collected in Malaise traps in every month of the year and males have been noted to swarm
               and fly at dusk and early evening.</tax:p>
         </tax:div>
         <tax:div type="discussion">
            <tax:p> The species is most similar to <tax:name>
                  <tax:xid identifier="urn:lsid:biosci.ohio-state.edu:osuc_concepts:25263" source="HNS"/>A.
               grandidieri</tax:name> but can be easily distinguished by its large eyes (0.24-0.26 mm), and scapes that
               surpass occipital lobes. </tax:p>
         </tax:div>
         <tax:div type="distribution">
            <tax:p> Distribution and biology. <tax:name>
                  <tax:xid identifier="urn:lsid:biosci.ohio-state.edu:osuc_concepts:25279" source="HNS"/>A.
                  madagascarensis</tax:name> is widespread throughout Madagascar in forest or shrubland habitats below
               1100 m elevation and is also known from the Comoros. Forel's (1912:159) record of a male ' <tax:name>
                  <tax:xid identifier="urn:lsid:biosci.ohio-state.edu:osuc_concepts:179561" source="HNS"/>Anochetus sp.?
                  africanus var. madagascariensis Forel''</tax:name> from Seychelles, Mahe, has not been seen and
               confirmed. This record most likely refers to <tax:name>
                  <tax:xid identifier="urn:lsid:biosci.ohio-state.edu:osuc_concepts:235702" source="HNS"
               />pattersoni</tax:name> .In Madagascar, <tax:name>
                  <tax:xid identifier="urn:lsid:biosci.ohio-state.edu:osuc_concepts:25279" source="HNS"
               />madagascarensis</tax:name> is widespread and has been collected in gallery, dry, littoral, lowland, and
               montane forests, and in desert spiny bush thicket in the southwest of Madagascar. The longer scapes and
               larger eyes of <tax:name>
                  <tax:xid identifier="urn:lsid:biosci.ohio-state.edu:osuc_concepts:25279" source="HNS"/>A.
                  madagascarensis</tax:name> compared to <tax:name>
                  <tax:xid identifier="urn:lsid:biosci.ohio-state.edu:osuc_concepts:25263" source="HNS"/>A.
               grandidieri</tax:name> , correlate with nesting and foraging above the soil layer. The species was most
               often recorded nesting in rotten logs (99 collection records) followed by sifted litter (41). In
               addition, it was collected from dead twigs above ground (1), rot pockets (2), ground foragers (20),
               ground nests (6), Malaise trap (14), on low vegetation (2), and pitfall traps (4). </tax:p>
            <tax:p> CO1. Shallow iIntraspecific and deep interspecific divergences between <tax:name>
                  <tax:xid identifier="urn:lsid:biosci.ohio-state.edu:osuc_concepts:25279" source="HNS"/>A.
                  madagascarensis</tax:name> and the other species. Average within species sequence divergence of 1.67%
               (SE = 0.055) (Fig. 16). </tax:p>
         </tax:div>
         <tax:div type="diagnosis">
            <tax:p> Diagnostic barcoding loci. <tax:name>
                  <tax:xid identifier="urn:lsid:biosci.ohio-state.edu:osuc_concepts:25279" source="HNS"/>A.
                  madagascarensis</tax:name> : A-21, T-423 (shared with one <tax:name>
                  <tax:xid identifier="urn:lsid:biosci.ohio-state.edu:osuc_concepts:235701" source="HNS"/>A.
               goodmani</tax:name> population), T-132 (shared with one <tax:name>
                  <tax:xid identifier="urn:lsid:biosci.ohio-state.edu:osuc_concepts:25263" source="HNS"/>A.
               grandidieri</tax:name> population), T-83, A-84, T-93, T, 138, C-306, T-513, A-595 </tax:p>
         </tax:div>
         <tax:div type="materials_examined">
            <tax:p> Specimens examined for <tax:name>
                  <tax:xid identifier="urn:lsid:biosci.ohio-state.edu:osuc_concepts:25279" source="HNS"/>Anochetus
                  madagascarensis</tax:name> : </tax:p>
            <tax:p>Specimens from 326 separate collection events from the following 129 localities were examined.</tax:p>
            <tax:p>
               <tax:collection_event>
                  <tax:xmldata>
                     <dc:Genus>Anochetus</dc:Genus>
                     <dc:Species>madagascarensis</dc:Species>
                     <dc:CatalogNumberText>CASENT0100252</dc:CatalogNumberText>
                     <dc:DecimalLatitude>0</dc:DecimalLatitude>
                     <dc:DecimalLongitude>0</dc:DecimalLongitude>
                     <dc:Country>Mayotte</dc:Country>
                     <dc:Locality>Majimbini</dc:Locality>
                  </tax:xmldata>COMORES : Mayotte Island : <tax:locality>
                     <tax:xmldata>
                        <dc:DecimalLatitude>0</dc:DecimalLatitude>
                        <dc:DecimalLongitude>0</dc:DecimalLongitude>
                     </tax:xmldata>Majimbini</tax:locality>
               </tax:collection_event> ; <tax:collection_event>
                  <tax:xmldata>
                     <dc:Genus>Anochetus</dc:Genus>
                     <dc:Species>madagascarensis</dc:Species>
                     <dc:CatalogNumberText>CASENT0100233</dc:CatalogNumberText>
                     <dc:DecimalLatitude>0</dc:DecimalLatitude>
                     <dc:DecimalLongitude>0</dc:DecimalLongitude>
                     <dc:Country>Mayotte</dc:Country>
                     <dc:Locality>Coconi DAF campus</dc:Locality>
                  </tax:xmldata>Coconi DAF campus</tax:collection_event> ; <tax:collection_event>
                  <tax:xmldata>
                     <dc:Genus>Anochetus</dc:Genus>
                     <dc:Species>madagascarensis</dc:Species>
                     <dc:CatalogNumberText>CASENT0100253</dc:CatalogNumberText>
                     <dc:DecimalLatitude>0</dc:DecimalLatitude>
                     <dc:DecimalLongitude>0</dc:DecimalLongitude>
                     <dc:Country>Mayotte</dc:Country>
                     <dc:Locality>Poroani</dc:Locality>
                  </tax:xmldata>Poroani</tax:collection_event> ; <tax:collection_event>
                  <tax:xmldata>
                     <dc:Genus>Anochetus</dc:Genus>
                     <dc:Species>madagascarensis</dc:Species>
                     <dc:CatalogNumberText>CASENT0100255</dc:CatalogNumberText>
                     <dc:DecimalLatitude>0</dc:DecimalLatitude>
                     <dc:DecimalLongitude>0</dc:DecimalLongitude>
                     <dc:Country>Mayotte</dc:Country>
                     <dc:Locality>Riv. Kouale nr. Caserne</dc:Locality>
                  </tax:xmldata>Riv. Kouale nr. Caserne</tax:collection_event> ; <tax:collection_event>
                  <tax:xmldata>
                     <dc:Genus>Anochetus</dc:Genus>
                     <dc:Species>madagascarensis</dc:Species>
                     <dc:CatalogNumberText>CASENT0009106</dc:CatalogNumberText>
                     <dc:DecimalLatitude>-12.76667</dc:DecimalLatitude>
                     <dc:DecimalLongitude>45.18333</dc:DecimalLongitude>
                     <dc:Country>Mayotte</dc:Country>
                     <dc:Locality>Convalescence</dc:Locality>
                  </tax:xmldata>
                  <tax:xid type="specimen" uri="http://antweb.org/specimen.do?name=CASENT0009106-D01"/>
                  <tax:xid type="genbank" uri="http://www.ncbi.nlm.nih.gov/entrez/viewer.fcgi?val=EF610742"
                  />Convalescence</tax:collection_event> ; <tax:collection_event>
                  <tax:xmldata>
                     <dc:Genus>Anochetus</dc:Genus>
                     <dc:Species>madagascarensis</dc:Species>
                     <dc:CatalogNumberText>CASENT0009062</dc:CatalogNumberText>
                     <dc:DecimalLatitude>-12.78333</dc:DecimalLatitude>
                     <dc:DecimalLongitude>45.11667</dc:DecimalLongitude>
                     <dc:Country>Mayotte</dc:Country>
                     <dc:Locality>Dziani Karihani</dc:Locality>
                  </tax:xmldata>
                  <tax:xid type="specimen" uri="http://antweb.org/specimen.do?name=CASENT0009062-D01"/>
                  <tax:xid type="genbank" uri="http://www.ncbi.nlm.nih.gov/entrez/viewer.fcgi?val=EF610737"
                  />DzianiKarihani ; </tax:collection_event>
               <tax:collection_event>
                  <tax:xmldata>
                     <dc:Genus>Anochetus</dc:Genus>
                     <dc:Species>madagascarensis</dc:Species>
                     <dc:CatalogNumberText>CASENT0011507</dc:CatalogNumberText>
                     <dc:DecimalLatitude>-12.78333</dc:DecimalLatitude>
                     <dc:DecimalLongitude>45.1</dc:DecimalLongitude>
                     <dc:Country>Mayotte</dc:Country>
                     <dc:Locality>Tsingoni</dc:Locality>
                  </tax:xmldata>
                  <tax:xid type="specimen" uri="http://antweb.org/specimen.do?name=CASENT0011507-D01"/>
                  <tax:xid type="genbank" uri="http://www.ncbi.nlm.nih.gov/entrez/viewer.fcgi?val=EF610741"
               />Tsingoni</tax:collection_event> ; <tax:collection_event>
                  <tax:xmldata>
                     <dc:Genus>Anochetus</dc:Genus>
                     <dc:Species>madagascarensis</dc:Species>
                     <dc:CatalogNumberText>CASENT0011508</dc:CatalogNumberText>
                     <dc:DecimalLatitude>-12.8</dc:DecimalLatitude>
                     <dc:DecimalLongitude>45.1</dc:DecimalLongitude>
                     <dc:Country>Mayotte</dc:Country>
                     <dc:Locality>Mt. Choungui</dc:Locality>
                  </tax:xmldata>
                  <tax:xid type="specimen" uri="http://antweb.org/specimen.do?name=CASENT0011508-D01"/>
                  <tax:xid type="genbank" uri="http://www.ncbi.nlm.nih.gov/entrez/viewer.fcgi?val=EF610743"/>Mt.
                  Choungui</tax:collection_event> ; <tax:collection_event>
                  <tax:xmldata>
                     <dc:Genus>Anochetus</dc:Genus>
                     <dc:Species>madagascarensis</dc:Species>
                     <dc:CatalogNumberText>CASENT0009055</dc:CatalogNumberText>
                     <dc:DecimalLatitude>-12.8</dc:DecimalLatitude>
                     <dc:DecimalLongitude>45.13333</dc:DecimalLongitude>
                     <dc:Country>Mayotte</dc:Country>
                     <dc:Locality>Mt. Combani</dc:Locality>
                  </tax:xmldata>
                  <tax:xid type="specimen" uri="http://antweb.org/specimen.do?name=CASENT0009055-D01"/>
                  <tax:xid type="genbank" uri="http://www.ncbi.nlm.nih.gov/entrez/viewer.fcgi?val=EF610745"/>Mt.
               Combani</tax:collection_event> ; <tax:collection_event>
                  <tax:xmldata>
                     <dc:Genus>Anochetus</dc:Genus>
                     <dc:Species>madagascarensis</dc:Species>
                     <dc:CatalogNumberText>CASENT0009060</dc:CatalogNumberText>
                     <dc:DecimalLatitude>-12.83333</dc:DecimalLatitude>
                     <dc:DecimalLongitude>45.13333</dc:DecimalLongitude>
                     <dc:Country>Mayotte</dc:Country>
                     <dc:Locality>Coconi, SDA (service du develppement agricole)</dc:Locality>
                  </tax:xmldata>Coconi , SDA (service du develppement agricole) </tax:collection_event> ; <tax:collection_event>
                  <tax:xmldata>
                     <dc:Genus>Anochetus</dc:Genus>
                     <dc:Species>madagascarensis</dc:Species>
                     <dc:CatalogNumberText>CASENT0011505</dc:CatalogNumberText>
                     <dc:DecimalLatitude>-12.86667</dc:DecimalLatitude>
                     <dc:DecimalLongitude>45.18333</dc:DecimalLongitude>
                     <dc:Country>Mayotte</dc:Country>
                     <dc:Locality>Mt. Benara</dc:Locality>
                  </tax:xmldata>
                  <tax:xid type="specimen" uri="http://antweb.org/specimen.do?name=CASENT0011505-D01"/>
                  <tax:xid type="genbank" uri="http://www.ncbi.nlm.nih.gov/entrez/viewer.fcgi?val=EF610740"/>Mt.
               Benara</tax:collection_event> ; <tax:collection_event>
                  <tax:xmldata>
                     <dc:Genus>Anochetus</dc:Genus>
                     <dc:Species>madagascarensis</dc:Species>
                     <dc:CatalogNumberText>CASENT0009058</dc:CatalogNumberText>
                     <dc:DecimalLatitude>-12.96667</dc:DecimalLatitude>
                     <dc:DecimalLongitude>45.16667</dc:DecimalLongitude>
                     <dc:Country>Mayotte</dc:Country>
                     <dc:Locality>Sazile</dc:Locality>
                  </tax:xmldata>
                  <tax:xid type="specimen" uri="http://antweb.org/specimen.do?name=CASENT0009058-D01"/>
                  <tax:xid type="specimen" uri="http://antweb.org/specimen.do?name=CASENT0009058-D02"/>
                  <tax:xid type="genbank" uri="http://www.ncbi.nlm.nih.gov/entrez/viewer.fcgi?val=EF610747"/>
                  <tax:xid type="genbank" uri="http://www.ncbi.nlm.nih.gov/entrez/viewer.fcgi?val=EF610748"
               />Sazile</tax:collection_event> ; <tax:collection_event>
                  <tax:xmldata>
                     <dc:Genus>Anochetus</dc:Genus>
                     <dc:Species>madagascarensis</dc:Species>
                     <dc:CatalogNumberText>MCZ.12848w</dc:CatalogNumberText>
                     <dc:DecimalLatitude>0</dc:DecimalLatitude>
                     <dc:DecimalLongitude>0</dc:DecimalLongitude>
                     <dc:Country>Madagascar</dc:Country>
                     <dc:Locality>Nosy Be 5km SE Marodokana</dc:Locality>
                  </tax:xmldata>MADAGASCAR : Antsiranana : Nosy Be 5 km SE <tax:locality>
                     <tax:xmldata>
                        <dc:DecimalLatitude>0</dc:DecimalLatitude>
                        <dc:DecimalLongitude>0</dc:DecimalLongitude>
                     </tax:xmldata>Marodokana</tax:locality> ; </tax:collection_event>
               <tax:collection_event>
                  <tax:xmldata>
                     <dc:Genus>Anochetus</dc:Genus>
                     <dc:Species>madagascarensis</dc:Species>
                     <dc:CatalogNumberText>CASENT0102932</dc:CatalogNumberText>
                     <dc:DecimalLatitude>0</dc:DecimalLatitude>
                     <dc:DecimalLongitude>0</dc:DecimalLongitude>
                     <dc:Country>Madagascar</dc:Country>
                     <dc:Locality>ridge behind Sambava, Q-37</dc:Locality>
                  </tax:xmldata> ridge behind <tax:locality>
                     <tax:xmldata>
                        <dc:DecimalLatitude>0</dc:DecimalLatitude>
                        <dc:DecimalLongitude>0</dc:DecimalLongitude>
                     </tax:xmldata>Sambava</tax:locality> , Q-37 </tax:collection_event> ; <tax:collection_event>
                  <tax:xmldata>
                     <dc:Genus>Anochetus</dc:Genus>
                     <dc:Species>madagascarensis</dc:Species>
                     <dc:CatalogNumberText>MCZ.7649w</dc:CatalogNumberText>
                     <dc:DecimalLatitude>0</dc:DecimalLatitude>
                     <dc:DecimalLongitude>0</dc:DecimalLongitude>
                     <dc:Country>Madagascar</dc:Country>
                     <dc:Locality>Antalaha 18 km North</dc:Locality>
                  </tax:xmldata>
                  <tax:locality>
                     <tax:xmldata>
                        <dc:DecimalLatitude>0</dc:DecimalLatitude>
                        <dc:DecimalLongitude>0</dc:DecimalLongitude>
                     </tax:xmldata>Antalaha</tax:locality> 18 km North </tax:collection_event> ; <tax:collection_event>
                  <tax:xmldata>
                     <dc:Country>COMORES</dc:Country>
                  </tax:xmldata>
                  <tax:locality>Nossi be</tax:locality> ;; </tax:collection_event>
               <tax:collection_event>
                  <tax:xmldata>
                     <dc:Genus>Anochetus</dc:Genus>
                     <dc:Species>madagascarensis</dc:Species>
                     <dc:CatalogNumberText>MCZ.12813w</dc:CatalogNumberText>
                     <dc:DecimalLatitude>0</dc:DecimalLatitude>
                     <dc:DecimalLongitude>0</dc:DecimalLongitude>
                     <dc:Country>Madagascar</dc:Country>
                     <dc:Locality>68km SW of Sambava</dc:Locality>
                  </tax:xmldata> 68 km SW of <tax:locality>
                     <tax:xmldata>
                        <dc:DecimalLatitude>0</dc:DecimalLatitude>
                        <dc:DecimalLongitude>0</dc:DecimalLongitude>
                     </tax:xmldata>Sambava</tax:locality>
               </tax:collection_event> ; <tax:collection_event>
                  <tax:xmldata>
                     <dc:Genus>Anochetus</dc:Genus>
                     <dc:Species>madagascarensis</dc:Species>
                     <dc:CatalogNumberText>MCZ.12814w</dc:CatalogNumberText>
                     <dc:DecimalLatitude>0</dc:DecimalLatitude>
                     <dc:DecimalLongitude>0</dc:DecimalLongitude>
                     <dc:Country>Madagascar</dc:Country>
                     <dc:Locality>Ambohitsara, 10km SW Antalaha</dc:Locality>
                  </tax:xmldata>Ambohitsara , 10 km SW <tax:locality>
                     <tax:xmldata>
                        <dc:DecimalLatitude>0</dc:DecimalLatitude>
                        <dc:DecimalLongitude>0</dc:DecimalLongitude>
                     </tax:xmldata>Antalaha</tax:locality>
               </tax:collection_event> ; <tax:collection_event>
                  <tax:xmldata>
                     <dc:Genus>Anochetus</dc:Genus>
                     <dc:Species>madagascarensis</dc:Species>
                     <dc:CatalogNumberText>MCZ.12823w</dc:CatalogNumberText>
                     <dc:DecimalLatitude>0</dc:DecimalLatitude>
                     <dc:DecimalLongitude>0</dc:DecimalLongitude>
                     <dc:Country>Madagascar</dc:Country>
                     <dc:Locality>2km W Antalaha</dc:Locality>
                  </tax:xmldata> 2 km W <tax:locality>
                     <tax:xmldata>
                        <dc:DecimalLatitude>0</dc:DecimalLatitude>
                        <dc:DecimalLongitude>0</dc:DecimalLongitude>
                     </tax:xmldata>Antalaha</tax:locality> ; </tax:collection_event>
               <tax:collection_event>
                  <tax:xmldata>
                     <dc:Genus>Anochetus</dc:Genus>
                     <dc:Species>madagascarensis</dc:Species>
                     <dc:CatalogNumberText>MCZ.17755w</dc:CatalogNumberText>
                     <dc:DecimalLatitude>0</dc:DecimalLatitude>
                     <dc:DecimalLongitude>0</dc:DecimalLongitude>
                     <dc:Country>Madagascar</dc:Country>
                     <dc:Locality>Soavinandriana</dc:Locality>
                  </tax:xmldata>Soavinandriana</tax:collection_event> ; <tax:collection_event>
                  <tax:xmldata>
                     <dc:Genus>Anochetus</dc:Genus>
                     <dc:Species>madagascarensis</dc:Species>
                     <dc:CatalogNumberText>MCZ.8617w</dc:CatalogNumberText>
                     <dc:DecimalLatitude>0</dc:DecimalLatitude>
                     <dc:DecimalLongitude>0</dc:DecimalLongitude>
                     <dc:Country>Madagascar</dc:Country>
                     <dc:Locality>2km S Antalaha</dc:Locality>
                  </tax:xmldata> 2 km S <tax:locality>
                     <tax:xmldata>
                        <dc:DecimalLatitude>0</dc:DecimalLatitude>
                        <dc:DecimalLongitude>0</dc:DecimalLongitude>
                     </tax:xmldata>Antalaha</tax:locality> ; </tax:collection_event>
               <tax:collection_event>
                  <tax:xmldata>
                     <dc:Genus>Anochetus</dc:Genus>
                     <dc:Species>madagascarensis</dc:Species>
                     <dc:CatalogNumberText>CASENT0097105</dc:CatalogNumberText>
                     <dc:DecimalLatitude>-12.24694</dc:DecimalLatitude>
                     <dc:DecimalLongitude>49.37139</dc:DecimalLongitude>
                     <dc:Country>Madagascar</dc:Country>
                     <dc:Locality>Orangea, 3 km E Ramena [near fort]</dc:Locality>
                  </tax:xmldata>Orangea , 3 km E <tax:locality>
                     <tax:xmldata>
                        <dc:DecimalLatitude>-12.24694</dc:DecimalLatitude>
                        <dc:DecimalLongitude>49.37139</dc:DecimalLongitude>
                     </tax:xmldata>Ramena</tax:locality> [near fort] </tax:collection_event> ; <tax:collection_event>
                  <tax:xmldata>
                     <dc:Genus>Anochetus</dc:Genus>
                     <dc:Species>madagascarensis</dc:Species>
                     <dc:CatalogNumberText>CASENT0080880</dc:CatalogNumberText>
                     <dc:DecimalLatitude>-12.25889</dc:DecimalLatitude>
                     <dc:DecimalLongitude>49.37467</dc:DecimalLongitude>
                     <dc:Country>Madagascar</dc:Country>
                     <dc:Locality>Forêt d'Orangea, 3.6 km 128° SE Remena</dc:Locality>
                  </tax:xmldata>Foret d'Orangea , 3.6 km 128° SE <tax:locality>
                     <tax:xmldata>
                        <dc:DecimalLatitude>-12.25889</dc:DecimalLatitude>
                        <dc:DecimalLongitude>49.37467</dc:DecimalLongitude>
                     </tax:xmldata>Remena</tax:locality>
               </tax:collection_event> ; <tax:collection_event>
                  <tax:xmldata>
                     <dc:Country>COMORES</dc:Country>
                  </tax:xmldata>Sakalava Beach</tax:collection_event> ; <tax:collection_event>
                  <tax:xmldata>
                     <dc:Country>COMORES</dc:Country>
                  </tax:xmldata> 1 km W <tax:locality>Sakalava Beach</tax:locality>
               </tax:collection_event> ; <tax:collection_event>
                  <tax:xmldata>
                     <dc:Country>COMORES</dc:Country>
                  </tax:xmldata> 3 km W <tax:locality>Sakalava Beach</tax:locality> ; </tax:collection_event>
               <tax:collection_event>
                  <tax:xmldata>
                     <dc:Country>COMORES</dc:Country>
                  </tax:xmldata>Montagne des Francais , 7.2 km 142° SE <tax:locality>Antsiranana</tax:locality>
               </tax:collection_event> ; <tax:collection_event>
                  <tax:xmldata>
                     <dc:Genus>Anochetus</dc:Genus>
                     <dc:Species>madagascarensis</dc:Species>
                     <dc:CatalogNumberText>CASENT0008860</dc:CatalogNumberText>
                     <dc:DecimalLatitude>-12.325</dc:DecimalLatitude>
                     <dc:DecimalLongitude>49.33333</dc:DecimalLongitude>
                     <dc:Country>Madagascar</dc:Country>
                     <dc:Locality>Montaigne Francais</dc:Locality>
                  </tax:xmldata>Montaigne Francais</tax:collection_event> ; <tax:collection_event>
                  <tax:xmldata>
                     <dc:Country>COMORES</dc:Country>
                  </tax:xmldata> 7 km N <tax:locality>Joffreville</tax:locality>
               </tax:collection_event> ; <tax:collection_event>
                  <tax:xmldata>
                     <dc:Genus>Anochetus</dc:Genus>
                     <dc:Species>madagascarensis</dc:Species>
                     <dc:CatalogNumberText>CASENT0416391</dc:CatalogNumberText>
                     <dc:DecimalLatitude>-12.46889</dc:DecimalLatitude>
                     <dc:DecimalLongitude>49.24217</dc:DecimalLongitude>
                     <dc:Country>Madagascar</dc:Country>
                     <dc:Locality>Réserve Spéciale d'Ambre, 3.5 km 235° SW Sakaramy</dc:Locality>
                  </tax:xmldata>Reserve Speciale d'Ambre , 3.5 km 235° SW <tax:locality>
                     <tax:xmldata>
                        <dc:DecimalLatitude>-12.46889</dc:DecimalLatitude>
                        <dc:DecimalLongitude>49.24217</dc:DecimalLongitude>
                     </tax:xmldata>Sakaramy</tax:locality>
               </tax:collection_event> ; <tax:collection_event>
                  <tax:xmldata>
                     <dc:Country>COMORES</dc:Country>
                  </tax:xmldata>Parc National Montagne d'Ambre</tax:collection_event> ; <tax:collection_event>
                  <tax:xmldata>
                     <dc:Country>COMORES</dc:Country>
                  </tax:xmldata>Parc National Montagne d'Ambre</tax:collection_event> ; <tax:collection_event>
                  <tax:xmldata>
                     <dc:Genus>Anochetus</dc:Genus>
                     <dc:Species>madagascarensis</dc:Species>
                     <dc:CatalogNumberText>CASENT0081446</dc:CatalogNumberText>
                     <dc:DecimalLatitude>-12.52028</dc:DecimalLatitude>
                     <dc:DecimalLongitude>49.17917</dc:DecimalLongitude>
                     <dc:Country>Madagascar</dc:Country>
                     <dc:Locality>Parc National Montagne d'Ambre [Petit Lac road]</dc:Locality>
                  </tax:xmldata>Parc National Montagne d'Ambre [Petit Lac road] </tax:collection_event> ; <tax:collection_event>
                  <tax:xmldata>
                     <dc:Genus>Anochetus</dc:Genus>
                     <dc:Species>madagascarensis</dc:Species>
                     <dc:CatalogNumberText>CASENT0416396</dc:CatalogNumberText>
                     <dc:DecimalLatitude>-12.53444</dc:DecimalLatitude>
                     <dc:DecimalLongitude>49.1795</dc:DecimalLongitude>
                     <dc:Country>Madagascar</dc:Country>
                     <dc:Locality>Parc National Montagne d'Ambre, 3.6 km 235° SW Joffreville</dc:Locality>
                  </tax:xmldata>Parc National Montagne d'Ambre , 3.6 km 235° SW <tax:locality>
                     <tax:xmldata>
                        <dc:DecimalLatitude>-12.53444</dc:DecimalLatitude>
                        <dc:DecimalLongitude>49.1795</dc:DecimalLongitude>
                     </tax:xmldata>Joffreville</tax:locality>
               </tax:collection_event> ; <tax:collection_event>
                  <tax:xmldata>
                     <dc:Genus>Anochetus</dc:Genus>
                     <dc:Species>madagascarensis</dc:Species>
                     <dc:CatalogNumberText>CASENT0059487</dc:CatalogNumberText>
                     <dc:DecimalLatitude>-12.80467</dc:DecimalLatitude>
                     <dc:DecimalLongitude>49.37383</dc:DecimalLongitude>
                     <dc:Country>Madagascar</dc:Country>
                     <dc:Locality>Rés. Analamerana, 16.7 km 123° Anivorano-Nord</dc:Locality>
                  </tax:xmldata>Res. Analamerana , 16.7 km 123° <tax:locality>
                     <tax:xmldata>
                        <dc:DecimalLatitude>-12.80467</dc:DecimalLatitude>
                        <dc:DecimalLongitude>49.37383</dc:DecimalLongitude>
                     </tax:xmldata>Anivorano-Nord</tax:locality>
               </tax:collection_event> ; <tax:collection_event>
                  <tax:xmldata>
                     <dc:Genus>Anochetus</dc:Genus>
                     <dc:Species>madagascarensis</dc:Species>
                     <dc:CatalogNumberText>CASENT0080888</dc:CatalogNumberText>
                     <dc:DecimalLatitude>-12.86361</dc:DecimalLatitude>
                     <dc:DecimalLongitude>49.22583</dc:DecimalLongitude>
                     <dc:Country>Madagascar</dc:Country>
                     <dc:Locality>Réserve Spéciale de l'Ankarana, 13.6 km 192° SSW Anivorano Nord</dc:Locality>
                  </tax:xmldata>Reserve Speciale de l'Ankarana , 13.6 km 192° SSW <tax:locality>
                     <tax:xmldata>
                        <dc:DecimalLatitude>-12.86361</dc:DecimalLatitude>
                        <dc:DecimalLongitude>49.22583</dc:DecimalLongitude>
                     </tax:xmldata>Anivorano Nord</tax:locality>
               </tax:collection_event> ; <tax:collection_event>
                  <tax:xmldata>
                     <dc:Genus>Anochetus</dc:Genus>
                     <dc:Species>madagascarensis</dc:Species>
                     <dc:CatalogNumberText>MCZ.7967w</dc:CatalogNumberText>
                     <dc:DecimalLatitude>-12.9</dc:DecimalLatitude>
                     <dc:DecimalLongitude>49.1</dc:DecimalLongitude>
                     <dc:Country>Madagascar</dc:Country>
                     <dc:Locality>Ankarana</dc:Locality>
                  </tax:xmldata>Ankarana</tax:collection_event> ; <tax:collection_event>
                  <tax:xmldata>
                     <dc:Genus>Anochetus</dc:Genus>
                     <dc:Species>madagascarensis</dc:Species>
                     <dc:CatalogNumberText>MCZ.2870w</dc:CatalogNumberText>
                     <dc:DecimalLatitude>-12.90056</dc:DecimalLatitude>
                     <dc:DecimalLongitude>49.14722</dc:DecimalLongitude>
                     <dc:Country>Madagascar</dc:Country>
                     <dc:Locality>Res. Ankarana</dc:Locality>
                  </tax:xmldata>Res. Ankarana</tax:collection_event> ; <tax:collection_event>
                  <tax:xmldata>
                     <dc:Genus>Anochetus</dc:Genus>
                     <dc:Species>madagascarensis</dc:Species>
                     <dc:CatalogNumberText>CASENT0080184</dc:CatalogNumberText>
                     <dc:DecimalLatitude>-12.90889</dc:DecimalLatitude>
                     <dc:DecimalLongitude>49.10983</dc:DecimalLongitude>
                     <dc:Country>Madagascar</dc:Country>
                     <dc:Locality>Réserve Spéciale de l'Ankarana, 22.9 km 224° SW Anivorano Nord</dc:Locality>
                  </tax:xmldata>Reserve Speciale de l'Ankarana , 22.9 km 224° SW <tax:locality>
                     <tax:xmldata>
                        <dc:DecimalLatitude>-12.90889</dc:DecimalLatitude>
                        <dc:DecimalLongitude>49.10983</dc:DecimalLongitude>
                     </tax:xmldata>Anivorano Nord</tax:locality>
               </tax:collection_event> ; <tax:collection_event>
                  <tax:xmldata>
                     <dc:Genus>Anochetus</dc:Genus>
                     <dc:Species>madagascarensis</dc:Species>
                     <dc:CatalogNumberText>CASENT0049282</dc:CatalogNumberText>
                     <dc:DecimalLatitude>-12.97</dc:DecimalLatitude>
                     <dc:DecimalLongitude>49.7</dc:DecimalLongitude>
                     <dc:Country>Madagascar</dc:Country>
                     <dc:Locality>Forêt d'Ampondrabe, 26.3km 10° NNE Daraina</dc:Locality>
                  </tax:xmldata>Foret d'Ampondrabe , 26.3 km 10° NNE <tax:locality>
                     <tax:xmldata>
                        <dc:DecimalLatitude>-12.97</dc:DecimalLatitude>
                        <dc:DecimalLongitude>49.7</dc:DecimalLongitude>
                     </tax:xmldata>Daraina</tax:locality>
               </tax:collection_event> ; <tax:collection_event>
                  <tax:xmldata>
                     <dc:Genus>Anochetus</dc:Genus>
                     <dc:Species>madagascarensis</dc:Species>
                     <dc:CatalogNumberText>CASENT0040872</dc:CatalogNumberText>
                     <dc:DecimalLatitude>-13.08333</dc:DecimalLatitude>
                     <dc:DecimalLongitude>49.90833</dc:DecimalLongitude>
                     <dc:Country>Madagascar</dc:Country>
                     <dc:Locality>Forêt d'Analabe, 30.0 km 72° ENE Daraina</dc:Locality>
                  </tax:xmldata>Foret d'Analabe , 30.0 km 72° ENE <tax:locality>
                     <tax:xmldata>
                        <dc:DecimalLatitude>-13.08333</dc:DecimalLatitude>
                        <dc:DecimalLongitude>49.90833</dc:DecimalLongitude>
                     </tax:xmldata>Daraina</tax:locality>
               </tax:collection_event> ; <tax:collection_event>
                  <tax:xmldata>
                     <dc:Genus>Anochetus</dc:Genus>
                     <dc:Species>madagascarensis</dc:Species>
                     <dc:CatalogNumberText>CASENT0043734</dc:CatalogNumberText>
                     <dc:DecimalLatitude>-13.11833</dc:DecimalLatitude>
                     <dc:DecimalLongitude>49.23</dc:DecimalLongitude>
                     <dc:Country>Madagascar</dc:Country>
                     <dc:Locality>Forêt d' Andavakoera, 21.4km 75° ENE Ambilobe; 4.6km 356° N Betsiaka</dc:Locality>
                  </tax:xmldata>Foret d' Andavakoera , 21.4 km 75° ENE <tax:locality>
                     <tax:xmldata>
                        <dc:DecimalLatitude>-13.11833</dc:DecimalLatitude>
                        <dc:DecimalLongitude>49.23</dc:DecimalLongitude>
                     </tax:xmldata>Ambilobe</tax:locality> ; 4.6 km 356° N <tax:locality>
                     <tax:xmldata>
                        <dc:DecimalLatitude>-13.11833</dc:DecimalLatitude>
                        <dc:DecimalLongitude>49.23</dc:DecimalLongitude>
                     </tax:xmldata>Betsiaka</tax:locality>
               </tax:collection_event> ; <tax:collection_event>
                  <tax:xmldata>
                     <dc:Genus>Anochetus</dc:Genus>
                     <dc:Species>madagascarensis</dc:Species>
                     <dc:CatalogNumberText>CASENT0043819</dc:CatalogNumberText>
                     <dc:DecimalLatitude>-13.16667</dc:DecimalLatitude>
                     <dc:DecimalLongitude>49.71</dc:DecimalLongitude>
                     <dc:Country>Madagascar</dc:Country>
                     <dc:Locality>Forêt de Bekaraoka, 6.8km 60° ENE Daraina</dc:Locality>
                  </tax:xmldata>Foret de Bekaraoka , 6.8 km 60° ENE <tax:locality>
                     <tax:xmldata>
                        <dc:DecimalLatitude>-13.16667</dc:DecimalLatitude>
                        <dc:DecimalLongitude>49.71</dc:DecimalLongitude>
                     </tax:xmldata>Daraina</tax:locality>
               </tax:collection_event> ; <tax:collection_event>
                  <tax:xmldata>
                     <dc:Genus>Anochetus</dc:Genus>
                     <dc:Species>madagascarensis</dc:Species>
                     <dc:CatalogNumberText>CASENT0041768</dc:CatalogNumberText>
                     <dc:DecimalLatitude>-13.21167</dc:DecimalLatitude>
                     <dc:DecimalLongitude>49.55667</dc:DecimalLongitude>
                     <dc:Country>Madagascar</dc:Country>
                     <dc:Locality>Forêt d' Antsahabe, 11.4km 275° W Daraina</dc:Locality>
                  </tax:xmldata>Foret d' Antsahabe , 11.4 km 275° W <tax:locality>
                     <tax:xmldata>
                        <dc:DecimalLatitude>-13.21167</dc:DecimalLatitude>
                        <dc:DecimalLongitude>49.55667</dc:DecimalLongitude>
                     </tax:xmldata>Daraina</tax:locality>
               </tax:collection_event> ; <tax:collection_event>
                  <tax:xmldata>
                     <dc:Genus>Anochetus</dc:Genus>
                     <dc:Species>madagascarensis</dc:Species>
                     <dc:CatalogNumberText>CASENT0041186</dc:CatalogNumberText>
                     <dc:DecimalLatitude>-13.255</dc:DecimalLatitude>
                     <dc:DecimalLongitude>49.61667</dc:DecimalLongitude>
                     <dc:Country>Madagascar</dc:Country>
                     <dc:Locality>Forêt de Binara, 7.5 km 230° SW Daraina</dc:Locality>
                  </tax:xmldata>Foret de Binara , 7.5 km 230° SW <tax:locality>
                     <tax:xmldata>
                        <dc:DecimalLatitude>-13.255</dc:DecimalLatitude>
                        <dc:DecimalLongitude>49.61667</dc:DecimalLongitude>
                     </tax:xmldata>Daraina</tax:locality>
               </tax:collection_event> ; <tax:collection_event>
                  <tax:xmldata>
                     <dc:Genus>Anochetus</dc:Genus>
                     <dc:Species>madagascarensis</dc:Species>
                     <dc:CatalogNumberText>CASENT0053711</dc:CatalogNumberText>
                     <dc:DecimalLatitude>-13.26333</dc:DecimalLatitude>
                     <dc:DecimalLongitude>49.60333</dc:DecimalLongitude>
                     <dc:Country>Madagascar</dc:Country>
                     <dc:Locality>Forêt de Binara, 9.1km 233° SW Daraina</dc:Locality>
                  </tax:xmldata>Foret de Binara , 9.1 km 233° SW <tax:locality>
                     <tax:xmldata>
                        <dc:DecimalLatitude>-13.26333</dc:DecimalLatitude>
                        <dc:DecimalLongitude>49.60333</dc:DecimalLongitude>
                     </tax:xmldata>Daraina</tax:locality>
               </tax:collection_event> ; <tax:collection_event>
                  <tax:xmldata>
                     <dc:Genus>Anochetus</dc:Genus>
                     <dc:Species>madagascarensis</dc:Species>
                     <dc:CatalogNumberText>MCZ.12855w</dc:CatalogNumberText>
                     <dc:DecimalLatitude>-13.31667</dc:DecimalLatitude>
                     <dc:DecimalLongitude>48.31667</dc:DecimalLongitude>
                     <dc:Country>Madagascar</dc:Country>
                     <dc:Locality>Nosy Be, Airport</dc:Locality>
                  </tax:xmldata>Nosy Be , <tax:locality>
                     <tax:xmldata>
                        <dc:DecimalLatitude>-13.31667</dc:DecimalLatitude>
                        <dc:DecimalLongitude>48.31667</dc:DecimalLongitude>
                     </tax:xmldata>Airport</tax:locality>
               </tax:collection_event> ; <tax:collection_event>
                  <tax:xmldata>
                     <dc:Genus>Anochetus</dc:Genus>
                     <dc:Species>madagascarensis</dc:Species>
                     <dc:CatalogNumberText>MCZ.12844w</dc:CatalogNumberText>
                     <dc:DecimalLatitude>-13.38139</dc:DecimalLatitude>
                     <dc:DecimalLongitude>48.31333</dc:DecimalLongitude>
                     <dc:Country>Madagascar</dc:Country>
                     <dc:Locality>Nosy Be, 5km Marodokana</dc:Locality>
                  </tax:xmldata>Nosy Be , 5 km <tax:locality>
                     <tax:xmldata>
                        <dc:DecimalLatitude>-13.38139</dc:DecimalLatitude>
                        <dc:DecimalLongitude>48.31333</dc:DecimalLongitude>
                     </tax:xmldata>Marodokana</tax:locality>
               </tax:collection_event> ; <tax:collection_event>
                  <tax:xmldata>
                     <dc:Genus>Anochetus</dc:Genus>
                     <dc:Species>madagascarensis</dc:Species>
                     <dc:CatalogNumberText>MCZ.12800w</dc:CatalogNumberText>
                     <dc:DecimalLatitude>-13.39833</dc:DecimalLatitude>
                     <dc:DecimalLongitude>48.20611</dc:DecimalLongitude>
                     <dc:Country>Madagascar</dc:Country>
                     <dc:Locality>Nosy be, Ambatoloaka</dc:Locality>
                  </tax:xmldata>Nosy be , <tax:locality>
                     <tax:xmldata>
                        <dc:DecimalLatitude>-13.39833</dc:DecimalLatitude>
                        <dc:DecimalLongitude>48.20611</dc:DecimalLongitude>
                     </tax:xmldata>Ambatoloaka</tax:locality>
               </tax:collection_event> ; <tax:collection_event>
                  <tax:xmldata>
                     <dc:Genus>Anochetus</dc:Genus>
                     <dc:Species>madagascarensis</dc:Species>
                     <dc:CatalogNumberText>MCZ.12801w</dc:CatalogNumberText>
                     <dc:DecimalLatitude>-13.41639</dc:DecimalLatitude>
                     <dc:DecimalLongitude>48.30722</dc:DecimalLongitude>
                     <dc:Country>Madagascar</dc:Country>
                     <dc:Locality>Nosy Be, Lokobe Forest</dc:Locality>
                  </tax:xmldata>Nosy Be , <tax:locality>
                     <tax:xmldata>
                        <dc:DecimalLatitude>-13.41639</dc:DecimalLatitude>
                        <dc:DecimalLongitude>48.30722</dc:DecimalLongitude>
                     </tax:xmldata>Lokobe</tax:locality> Forest; </tax:collection_event>
               <tax:collection_event>
                  <tax:xmldata>
                     <dc:Genus>Anochetus</dc:Genus>
                     <dc:Species>madagascarensis</dc:Species>
                     <dc:CatalogNumberText>MCZ10471-4.2394w</dc:CatalogNumberText>
                     <dc:DecimalLatitude>-13.41667</dc:DecimalLatitude>
                     <dc:DecimalLongitude>48.3</dc:DecimalLongitude>
                     <dc:Country>Madagascar</dc:Country>
                     <dc:Locality>Nosy Be, 4 km ESE Andoany (=Hellville)</dc:Locality>
                  </tax:xmldata>Nosy Be , 4 km ESE <tax:locality>
                     <tax:xmldata>
                        <dc:DecimalLatitude>-13.41667</dc:DecimalLatitude>
                        <dc:DecimalLongitude>48.3</dc:DecimalLongitude>
                     </tax:xmldata>Andoany</tax:locality> (= <tax:locality>
                     <tax:xmldata>
                        <dc:DecimalLatitude>-13.41667</dc:DecimalLatitude>
                        <dc:DecimalLongitude>48.3</dc:DecimalLongitude>
                     </tax:xmldata>Hellville</tax:locality> ) </tax:collection_event> ; <tax:collection_event>
                  <tax:xmldata>
                     <dc:Genus>Anochetus</dc:Genus>
                     <dc:Species>madagascarensis</dc:Species>
                     <dc:CatalogNumberText>CASENT0007854</dc:CatalogNumberText>
                     <dc:DecimalLatitude>-13.41944</dc:DecimalLatitude>
                     <dc:DecimalLongitude>48.33117</dc:DecimalLongitude>
                     <dc:Country>Madagascar</dc:Country>
                     <dc:Locality>Nosy Be, Réserve Naturelle Intégrale de Lokobe, 6.3 km 112° ESE
                     Hellville</dc:Locality>
                  </tax:xmldata>Nosy Be , Reserve<tax:locality>
                     <tax:xmldata>
                        <dc:DecimalLatitude>-13.41944</dc:DecimalLatitude>
                        <dc:DecimalLongitude>48.33117</dc:DecimalLongitude>
                     </tax:xmldata>Naturelle Integrale de Lokobe</tax:locality> , 6.3 km 112° ESE <tax:locality>
                     <tax:xmldata>
                        <dc:DecimalLatitude>-13.41944</dc:DecimalLatitude>
                        <dc:DecimalLongitude>48.33117</dc:DecimalLongitude>
                     </tax:xmldata>Hellville</tax:locality> ; </tax:collection_event>
               <tax:collection_event>
                  <tax:xmldata>
                     <dc:Genus>Anochetus</dc:Genus>
                     <dc:Species>madagascarensis</dc:Species>
                     <dc:CatalogNumberText>CASENT0054492</dc:CatalogNumberText>
                     <dc:DecimalLatitude>-13.4645</dc:DecimalLatitude>
                     <dc:DecimalLongitude>48.55167</dc:DecimalLongitude>
                     <dc:Country>Madagascar</dc:Country>
                     <dc:Locality>Forêt Ambato, 26.6 km 33° Ambanja</dc:Locality>
                  </tax:xmldata>Foret Ambato , 26.6 km 33° <tax:locality>
                     <tax:xmldata>
                        <dc:DecimalLatitude>-13.4645</dc:DecimalLatitude>
                        <dc:DecimalLongitude>48.55167</dc:DecimalLongitude>
                     </tax:xmldata>Ambanja</tax:locality>
               </tax:collection_event> ; <tax:collection_event>
                  <tax:xmldata>
                     <dc:Genus>Anochetus</dc:Genus>
                     <dc:Species>madagascarensis</dc:Species>
                     <dc:CatalogNumberText>CASENT0053749</dc:CatalogNumberText>
                     <dc:DecimalLatitude>-13.71533</dc:DecimalLatitude>
                     <dc:DecimalLongitude>50.10167</dc:DecimalLongitude>
                     <dc:Country>Madagascar</dc:Country>
                     <dc:Locality>Ambondrobe, 41.1km 175° Vohemar</dc:Locality>
                  </tax:xmldata>Ambondrobe , 41.1 km 175° <tax:locality>
                     <tax:xmldata>
                        <dc:DecimalLatitude>-13.71533</dc:DecimalLatitude>
                        <dc:DecimalLongitude>50.10167</dc:DecimalLongitude>
                     </tax:xmldata>Vohemar</tax:locality>
               </tax:collection_event> ; <tax:collection_event>
                  <tax:xmldata>
                     <dc:Genus>Anochetus</dc:Genus>
                     <dc:Species>madagascarensis</dc:Species>
                     <dc:CatalogNumberText>CASENT0416387</dc:CatalogNumberText>
                     <dc:DecimalLatitude>-13.79861</dc:DecimalLatitude>
                     <dc:DecimalLongitude>48.16167</dc:DecimalLongitude>
                     <dc:Country>Madagascar</dc:Country>
                     <dc:Locality>Ampasindava, Forêt d'Ambilanivy, 3.9 km 181° S Ambaliha</dc:Locality>
                  </tax:xmldata>Ampasindava , <tax:locality>
                     <tax:xmldata>
                        <dc:DecimalLatitude>-13.79861</dc:DecimalLatitude>
                        <dc:DecimalLongitude>48.16167</dc:DecimalLongitude>
                     </tax:xmldata>Foret</tax:locality> d'Ambilanivy, 3.9 km 181° S <tax:locality>
                     <tax:xmldata>
                        <dc:DecimalLatitude>-13.79861</dc:DecimalLatitude>
                        <dc:DecimalLongitude>48.16167</dc:DecimalLongitude>
                     </tax:xmldata>Ambaliha</tax:locality>
               </tax:collection_event> ; <tax:collection_event>
                  <tax:xmldata>
                     <dc:Genus>Anochetus</dc:Genus>
                     <dc:Species>madagascarensis</dc:Species>
                     <dc:CatalogNumberText>BLF1996(18)-3</dc:CatalogNumberText>
                     <dc:DecimalLatitude>-13.96167</dc:DecimalLatitude>
                     <dc:DecimalLongitude>48.43333</dc:DecimalLongitude>
                     <dc:Country>Madagascar</dc:Country>
                     <dc:Locality>R.S. Manongarivo, 10.8 km 229° SW Antanambao</dc:Locality>
                  </tax:xmldata>R.S. Manongarivo , 10.8 km 229° SW <tax:locality>
                     <tax:xmldata>
                        <dc:DecimalLatitude>-13.96167</dc:DecimalLatitude>
                        <dc:DecimalLongitude>48.43333</dc:DecimalLongitude>
                     </tax:xmldata>Antanambao</tax:locality>
               </tax:collection_event> ; <tax:collection_event>
                  <tax:xmldata>
                     <dc:Genus>Anochetus</dc:Genus>
                     <dc:Species>madagascarensis</dc:Species>
                     <dc:CatalogNumberText>BLF1862(01)-4</dc:CatalogNumberText>
                     <dc:DecimalLatitude>-13.97667</dc:DecimalLatitude>
                     <dc:DecimalLongitude>48.42333</dc:DecimalLongitude>
                     <dc:Country>Madagascar</dc:Country>
                     <dc:Locality>R.S. Manongarivo, 12.8 km 228° SW Antanambao</dc:Locality>
                  </tax:xmldata>R.S. Manongarivo , 12.8 km 228° SW <tax:locality>
                     <tax:xmldata>
                        <dc:DecimalLatitude>-13.97667</dc:DecimalLatitude>
                        <dc:DecimalLongitude>48.42333</dc:DecimalLongitude>
                     </tax:xmldata>Antanambao</tax:locality>
               </tax:collection_event> ; <tax:collection_event>
                  <tax:xmldata>
                     <dc:Genus>Anochetus</dc:Genus>
                     <dc:Species>madagascarensis</dc:Species>
                     <dc:CatalogNumberText>CASENT0460281</dc:CatalogNumberText>
                     <dc:DecimalLatitude>-14.30889</dc:DecimalLatitude>
                     <dc:DecimalLongitude>47.91433</dc:DecimalLongitude>
                     <dc:Country>Madagascar</dc:Country>
                     <dc:Locality>Forêt d'Anabohazo, 21.6 km 247° WSW Maromandia</dc:Locality>
                  </tax:xmldata>
                  <tax:xid type="specimen" uri="http://antweb.org/specimen.do?name=CASENT0460281-D01"/>
                  <tax:xid type="genbank" uri="http://www.ncbi.nlm.nih.gov/entrez/viewer.fcgi?val=EF610819"/>Foret
                  d'Anabohazo , 21.6 km 247° WSW <tax:locality>
                     <tax:xmldata>
                        <dc:DecimalLatitude>-14.30889</dc:DecimalLatitude>
                        <dc:DecimalLongitude>47.91433</dc:DecimalLongitude>
                     </tax:xmldata>Maromandia</tax:locality>
               </tax:collection_event> ; <tax:collection_event>
                  <tax:xmldata>
                     <dc:Genus>Anochetus</dc:Genus>
                     <dc:Species>madagascarensis</dc:Species>
                     <dc:CatalogNumberText>CASENT0109757</dc:CatalogNumberText>
                     <dc:DecimalLatitude>-14.668</dc:DecimalLatitude>
                     <dc:DecimalLongitude>50.18667</dc:DecimalLongitude>
                     <dc:Country>Madagascar</dc:Country>
                     <dc:Locality>Forêt Ambohibato, 27.2 km 349° Antalaha</dc:Locality>
                  </tax:xmldata>Foret Ambohibato , 27.2 km 349° <tax:locality>
                     <tax:xmldata>
                        <dc:DecimalLatitude>-14.668</dc:DecimalLatitude>
                        <dc:DecimalLongitude>50.18667</dc:DecimalLongitude>
                     </tax:xmldata>Antalaha</tax:locality>
               </tax:collection_event> ; <tax:collection_event>
                  <tax:xmldata>
                     <dc:Genus>Anochetus</dc:Genus>
                     <dc:Species>madagascarensis</dc:Species>
                     <dc:CatalogNumberText>CASENT0109521</dc:CatalogNumberText>
                     <dc:DecimalLatitude>-14.67933</dc:DecimalLatitude>
                     <dc:DecimalLongitude>50.18367</dc:DecimalLongitude>
                     <dc:Country>Madagascar</dc:Country>
                     <dc:Locality>Forêt Ambanitaza, 26.1 km 347° Antalaha</dc:Locality>
                  </tax:xmldata>Foret Ambanitaza , 26.1 km 347° <tax:locality>
                     <tax:xmldata>
                        <dc:DecimalLatitude>-14.67933</dc:DecimalLatitude>
                        <dc:DecimalLongitude>50.18367</dc:DecimalLongitude>
                     </tax:xmldata>Antalaha</tax:locality>
               </tax:collection_event> ; <tax:collection_event>
                  <tax:xmldata>
                     <dc:Genus>Anochetus</dc:Genus>
                     <dc:Species>madagascarensis</dc:Species>
                     <dc:CatalogNumberText>MCZ.12812w</dc:CatalogNumberText>
                     <dc:DecimalLatitude>-14.76667</dc:DecimalLatitude>
                     <dc:DecimalLongitude>50.21667</dc:DecimalLongitude>
                     <dc:Country>Madagascar</dc:Country>
                     <dc:Locality>18km N Antalaha, Ampahana</dc:Locality>
                  </tax:xmldata> 18 km N <tax:locality>
                     <tax:xmldata>
                        <dc:DecimalLatitude>-14.76667</dc:DecimalLatitude>
                        <dc:DecimalLongitude>50.21667</dc:DecimalLongitude>
                     </tax:xmldata>Antalaha</tax:locality> , <tax:locality>
                     <tax:xmldata>
                        <dc:DecimalLatitude>-14.76667</dc:DecimalLatitude>
                        <dc:DecimalLongitude>50.21667</dc:DecimalLongitude>
                     </tax:xmldata>Ampahana</tax:locality> ; </tax:collection_event>
               <tax:collection_event>
                  <tax:xmldata>
                     <dc:Genus>Anochetus</dc:Genus>
                     <dc:Species>madagascarensis</dc:Species>
                     <dc:CatalogNumberText>MCZ.12812w</dc:CatalogNumberText>
                     <dc:DecimalLatitude>-14.76667</dc:DecimalLatitude>
                     <dc:DecimalLongitude>50.21667</dc:DecimalLongitude>
                     <dc:Country>Madagascar</dc:Country>
                     <dc:Locality>18km N Antalaha, Ampahana</dc:Locality>
                  </tax:xmldata>
               </tax:collection_event>
               <tax:collection_event>
                  <tax:xmldata>
                     <dc:Genus>Anochetus</dc:Genus>
                     <dc:Species>madagascarensis</dc:Species>
                     <dc:CatalogNumberText>MCZ.12812w</dc:CatalogNumberText>
                     <dc:DecimalLatitude>-14.76667</dc:DecimalLatitude>
                     <dc:DecimalLongitude>50.21667</dc:DecimalLongitude>
                     <dc:Country>Madagascar</dc:Country>
                     <dc:Locality>18km N Antalaha, Ampahana</dc:Locality>
                  </tax:xmldata>
               </tax:collection_event>
               <tax:collection_event>
                  <tax:xmldata>
                     <dc:Genus>Anochetus</dc:Genus>
                     <dc:Species>madagascarensis</dc:Species>
                     <dc:CatalogNumberText>MCZ.12882w</dc:CatalogNumberText>
                     <dc:DecimalLatitude>-14.96056</dc:DecimalLatitude>
                     <dc:DecimalLongitude>50.27222</dc:DecimalLongitude>
                     <dc:Country>Madagascar</dc:Country>
                     <dc:Locality>5km S + 5km W Antalaha</dc:Locality>
                  </tax:xmldata> 5 km S+5km W <tax:locality>
                     <tax:xmldata>
                        <dc:DecimalLatitude>-14.96056</dc:DecimalLatitude>
                        <dc:DecimalLongitude>50.27222</dc:DecimalLongitude>
                     </tax:xmldata>Antalaha</tax:locality>
               </tax:collection_event> ; <tax:collection_event>
                  <tax:xmldata>
                     <dc:Genus>Anochetus</dc:Genus>
                     <dc:Species>madagascarensis</dc:Species>
                     <dc:CatalogNumberText>MCZ0.484w</dc:CatalogNumberText>
                     <dc:DecimalLatitude>-15</dc:DecimalLatitude>
                     <dc:DecimalLongitude>50.33333</dc:DecimalLongitude>
                     <dc:Country>Madagascar</dc:Country>
                     <dc:Locality>Antalaha, 12km S</dc:Locality>
                  </tax:xmldata>
                  <tax:locality>
                     <tax:xmldata>
                        <dc:DecimalLatitude>-15</dc:DecimalLatitude>
                        <dc:DecimalLongitude>50.33333</dc:DecimalLongitude>
                     </tax:xmldata>Antalaha</tax:locality> , 12 km S </tax:collection_event> ; <tax:collection_event>
                  <tax:xmldata>
                     <dc:Genus>Anochetus</dc:Genus>
                     <dc:Species>madagascarensis</dc:Species>
                     <dc:CatalogNumberText>MCZ.12853w</dc:CatalogNumberText>
                     <dc:DecimalLatitude>-15.05</dc:DecimalLatitude>
                     <dc:DecimalLongitude>50.15</dc:DecimalLongitude>
                     <dc:Country>Madagascar</dc:Country>
                     <dc:Locality>Marofinaritra</dc:Locality>
                  </tax:xmldata>Marofinaritra</tax:collection_event> ; <tax:collection_event>
                  <tax:xmldata>
                     <dc:Genus>Anochetus</dc:Genus>
                     <dc:Species>madagascarensis</dc:Species>
                     <dc:CatalogNumberText>MCZ611.11275w</dc:CatalogNumberText>
                     <dc:DecimalLatitude>-15.29128</dc:DecimalLatitude>
                     <dc:DecimalLongitude>50.33803</dc:DecimalLongitude>
                     <dc:Country>Madagascar</dc:Country>
                     <dc:Locality>14km W Cap Est, Ambato</dc:Locality>
                  </tax:xmldata>14 km W Cap Est , <tax:locality>
                     <tax:xmldata>
                        <dc:DecimalLatitude>-15.29128</dc:DecimalLatitude>
                        <dc:DecimalLongitude>50.33803</dc:DecimalLongitude>
                     </tax:xmldata>Ambato</tax:locality>
               </tax:collection_event> ; <tax:collection_event>
                  <tax:xmldata>
                     <dc:Genus>Anochetus</dc:Genus>
                     <dc:Species>madagascarensis</dc:Species>
                     <dc:CatalogNumberText>CASENT0052518</dc:CatalogNumberText>
                     <dc:DecimalLatitude>-15.96267</dc:DecimalLatitude>
                     <dc:DecimalLongitude>47.43817</dc:DecimalLongitude>
                     <dc:Country>Madagascar</dc:Country>
                     <dc:Locality>Forêt Ambohimanga, 26.1 km 314° Mampikony</dc:Locality>
                  </tax:xmldata>
                  <tax:xid type="specimen" uri="http://antweb.org/specimen.do?name=CASENT0052518-D01"/>
                  <tax:xid type="genbank" uri="http://www.ncbi.nlm.nih.gov/entrez/viewer.fcgi?val=EF610827"/>Mahajanga : <tax:locality>
                     <tax:xmldata>
                        <dc:DecimalLatitude>-15.96267</dc:DecimalLatitude>
                        <dc:DecimalLongitude>47.43817</dc:DecimalLongitude>
                     </tax:xmldata>Foret Ambohimanga</tax:locality> , 26.1 km 314° <tax:locality>
                     <tax:xmldata>
                        <dc:DecimalLatitude>-15.96267</dc:DecimalLatitude>
                        <dc:DecimalLongitude>47.43817</dc:DecimalLongitude>
                     </tax:xmldata>Mampikony</tax:locality>
               </tax:collection_event> ; <tax:collection_event>
                  <tax:xmldata>
                     <dc:Genus>Anochetus</dc:Genus>
                     <dc:Species>madagascarensis</dc:Species>
                     <dc:CatalogNumberText>CASENT0425001</dc:CatalogNumberText>
                     <dc:DecimalLatitude>-16.22806</dc:DecimalLatitude>
                     <dc:DecimalLongitude>47.14361</dc:DecimalLongitude>
                     <dc:Country>Madagascar</dc:Country>
                     <dc:Locality>Parc National d'Ankarafantsika, Forêt de Tsimaloto, 18.3 km 46° NE de
                     Tsaramandroso</dc:Locality>
                  </tax:xmldata>
                  <tax:xid type="specimen" uri="http://antweb.org/specimen.do?name=CASENT0425001-D01"/>
                  <tax:xid type="genbank" uri="http://www.ncbi.nlm.nih.gov/entrez/viewer.fcgi?val=EF610814"/>Parc
                  National d'Ankarafantsika , <tax:locality>
                     <tax:xmldata>
                        <dc:DecimalLatitude>-16.22806</dc:DecimalLatitude>
                        <dc:DecimalLongitude>47.14361</dc:DecimalLongitude>
                     </tax:xmldata>Foret de Tsimaloto</tax:locality> , 18.3 km 46° NE de <tax:locality>
                     <tax:xmldata>
                        <dc:DecimalLatitude>-16.22806</dc:DecimalLatitude>
                        <dc:DecimalLongitude>47.14361</dc:DecimalLongitude>
                     </tax:xmldata>Tsaramandroso</tax:locality>
               </tax:collection_event> ; <tax:collection_event>
                  <tax:xmldata>
                     <dc:Genus>Anochetus</dc:Genus>
                     <dc:Species>madagascarensis</dc:Species>
                     <dc:CatalogNumberText>CASENT0064413</dc:CatalogNumberText>
                     <dc:DecimalLatitude>-16.31944</dc:DecimalLatitude>
                     <dc:DecimalLongitude>46.81333</dc:DecimalLongitude>
                     <dc:Country>Madagascar</dc:Country>
                     <dc:Locality>Ampijoroa National Park, 160 km N Maevatanana</dc:Locality>
                  </tax:xmldata>Ampijoroa National Park , 160 km N <tax:locality>
                     <tax:xmldata>
                        <dc:DecimalLatitude>-16.31944</dc:DecimalLatitude>
                        <dc:DecimalLongitude>46.81333</dc:DecimalLongitude>
                     </tax:xmldata>Maevatanana</tax:locality> , <tax:locality>
                     <tax:xmldata>
                        <dc:DecimalLatitude>-16.31944</dc:DecimalLatitude>
                        <dc:DecimalLongitude>46.81333</dc:DecimalLongitude>
                     </tax:xmldata>Mahajanga Prov</tax:locality> ., deciduous forest </tax:collection_event> ; <tax:collection_event>
                  <tax:xmldata>
                     <dc:Genus>Anochetus</dc:Genus>
                     <dc:Species>madagascarensis</dc:Species>
                     <dc:CatalogNumberText>CASENT0486367</dc:CatalogNumberText>
                     <dc:DecimalLatitude>-16.40667</dc:DecimalLatitude>
                     <dc:DecimalLongitude>45.31</dc:DecimalLongitude>
                     <dc:Country>Madagascar</dc:Country>
                     <dc:Locality>Parc National de Namoroka, 16.9 km 317° NW Vilanandro</dc:Locality>
                  </tax:xmldata>Parc National de Namoroka , 16.9 km 317° NW <tax:locality>
                     <tax:xmldata>
                        <dc:DecimalLatitude>-16.40667</dc:DecimalLatitude>
                        <dc:DecimalLongitude>45.31</dc:DecimalLongitude>
                     </tax:xmldata>Vilanandro</tax:locality>
               </tax:collection_event> ; <tax:collection_event>
                  <tax:xmldata>
                     <dc:Genus>Anochetus</dc:Genus>
                     <dc:Species>madagascarensis</dc:Species>
                     <dc:CatalogNumberText>CASENT0032650</dc:CatalogNumberText>
                     <dc:DecimalLatitude>-16.46667</dc:DecimalLatitude>
                     <dc:DecimalLongitude>45.35</dc:DecimalLongitude>
                     <dc:Country>Madagascar</dc:Country>
                     <dc:Locality>Parc National de Namoroka, 9.8 km 300° WNW Vilanandro</dc:Locality>
                  </tax:xmldata>Parc National de Namoroka , 9.8 km 300° WNW <tax:locality>
                     <tax:xmldata>
                        <dc:DecimalLatitude>-16.46667</dc:DecimalLatitude>
                        <dc:DecimalLongitude>45.35</dc:DecimalLongitude>
                     </tax:xmldata>Vilanandro</tax:locality>
               </tax:collection_event> ; <tax:collection_event>
                  <tax:xmldata>
                     <dc:Genus>Anochetus</dc:Genus>
                     <dc:Species>madagascarensis</dc:Species>
                     <dc:CatalogNumberText>CASENT0050216</dc:CatalogNumberText>
                     <dc:DecimalLatitude>-16.925</dc:DecimalLatitude>
                     <dc:DecimalLongitude>44.36833</dc:DecimalLongitude>
                     <dc:Country>Madagascar</dc:Country>
                     <dc:Locality>Réserve Spéciale de Bemarivo, 23.8 km 223° SW Besalampy</dc:Locality>
                  </tax:xmldata>Reserve Speciale de Bemarivo , 23.8 km 223° SW <tax:locality>
                     <tax:xmldata>
                        <dc:DecimalLatitude>-16.925</dc:DecimalLatitude>
                        <dc:DecimalLongitude>44.36833</dc:DecimalLongitude>
                     </tax:xmldata>Besalampy</tax:locality>
               </tax:collection_event> ; <tax:collection_event>
                  <tax:xmldata>
                     <dc:Genus>Anochetus</dc:Genus>
                     <dc:Species>madagascarensis</dc:Species>
                     <dc:CatalogNumberText>CASENT0466025</dc:CatalogNumberText>
                     <dc:DecimalLatitude>-19.13222</dc:DecimalLatitude>
                     <dc:DecimalLongitude>44.81467</dc:DecimalLongitude>
                     <dc:Country>Madagascar</dc:Country>
                     <dc:Locality>Parc National Tsingy de Bemaraha, 2.5 km 62° ENE Bekopaka, Ankidrodroa
                     River</dc:Locality>
                  </tax:xmldata>Parc National Tsingy de Bemaraha , 2.5 km 62° ENE <tax:locality>
                     <tax:xmldata>
                        <dc:DecimalLatitude>-19.13222</dc:DecimalLatitude>
                        <dc:DecimalLongitude>44.81467</dc:DecimalLongitude>
                     </tax:xmldata>Bekopaka</tax:locality> , <tax:locality>
                     <tax:xmldata>
                        <dc:DecimalLatitude>-19.13222</dc:DecimalLatitude>
                        <dc:DecimalLongitude>44.81467</dc:DecimalLongitude>
                     </tax:xmldata>Ankidrodroa River</tax:locality>
               </tax:collection_event> ; <tax:collection_event>
                  <tax:xmldata>
                     <dc:Genus>Anochetus</dc:Genus>
                     <dc:Species>madagascarensis</dc:Species>
                     <dc:CatalogNumberText>CASENT0424741</dc:CatalogNumberText>
                     <dc:DecimalLatitude>-19.14194</dc:DecimalLatitude>
                     <dc:DecimalLongitude>44.828</dc:DecimalLongitude>
                     <dc:Country>Madagascar</dc:Country>
                     <dc:Locality>Parc National Tsingy de Bemaraha, 3.4 km 93° E Bekopaka, Tombeau Vazimba</dc:Locality>
                  </tax:xmldata>Parc National Tsingy de Bemaraha , 3.4 km 93° E <tax:locality>
                     <tax:xmldata>
                        <dc:DecimalLatitude>-19.14194</dc:DecimalLatitude>
                        <dc:DecimalLongitude>44.828</dc:DecimalLongitude>
                     </tax:xmldata>Bekopaka</tax:locality> , <tax:locality>
                     <tax:xmldata>
                        <dc:DecimalLatitude>-19.14194</dc:DecimalLatitude>
                        <dc:DecimalLongitude>44.828</dc:DecimalLongitude>
                     </tax:xmldata>Tombeau Vazimba</tax:locality>
               </tax:collection_event> ; <tax:collection_event>
                  <tax:xmldata>
                     <dc:Country>COMORES</dc:Country>
                  </tax:xmldata>Toamasina : <tax:locality>Ivondro p. Tamatave</tax:locality>
               </tax:collection_event> ; <tax:collection_event>
                  <tax:xmldata>
                     <dc:Country>COMORES</dc:Country>
                  </tax:xmldata>Ilat Prune bei Tamatave</tax:collection_event> ; <tax:collection_event>
                  <tax:xmldata>
                     <dc:Country>COMORES</dc:Country>
                  </tax:xmldata>Tamatave</tax:collection_event> ; <tax:collection_event>
                  <tax:xmldata>
                     <dc:Genus>Anochetus</dc:Genus>
                     <dc:Species>madagascarensis</dc:Species>
                     <dc:CatalogNumberText>MCZ0.1108w</dc:CatalogNumberText>
                     <dc:DecimalLatitude>0</dc:DecimalLatitude>
                     <dc:DecimalLongitude>0</dc:DecimalLongitude>
                     <dc:Country>Madagascar</dc:Country>
                     <dc:Locality>Res. Betampona, Ambodiriana 45km NW Toamasina</dc:Locality>
                  </tax:xmldata>Res. Betampona , <tax:locality>
                     <tax:xmldata>
                        <dc:DecimalLatitude>0</dc:DecimalLatitude>
                        <dc:DecimalLongitude>0</dc:DecimalLongitude>
                     </tax:xmldata>Ambodiriana</tax:locality> 45 km NW <tax:locality>
                     <tax:xmldata>
                        <dc:DecimalLatitude>0</dc:DecimalLatitude>
                        <dc:DecimalLongitude>0</dc:DecimalLongitude>
                     </tax:xmldata>Toamasina</tax:locality>
               </tax:collection_event> ; <tax:collection_event>
                  <tax:xmldata>
                     <dc:Genus>Anochetus</dc:Genus>
                     <dc:Species>madagascarensis</dc:Species>
                     <dc:CatalogNumberText>CASENT0066826</dc:CatalogNumberText>
                     <dc:DecimalLatitude>-16.67233</dc:DecimalLatitude>
                     <dc:DecimalLongitude>49.70117</dc:DecimalLongitude>
                     <dc:Country>Madagascar</dc:Country>
                     <dc:Locality>Res. Ambodiriana, 4.8 km 306°Manompana, along Manompana river</dc:Locality>
                  </tax:xmldata>
                  <tax:xid type="specimen" uri="http://antweb.org/specimen.do?name=CASENT0066826-D01"/>
                  <tax:xid type="genbank" uri="http://www.ncbi.nlm.nih.gov/entrez/viewer.fcgi?val=EF610771"/>Res.
                  Ambodiriana , 4.8 km 306° <tax:locality>
                     <tax:xmldata>
                        <dc:DecimalLatitude>-16.67233</dc:DecimalLatitude>
                        <dc:DecimalLongitude>49.70117</dc:DecimalLongitude>
                     </tax:xmldata>Manompana</tax:locality> , along <tax:locality>
                     <tax:xmldata>
                        <dc:DecimalLatitude>-16.67233</dc:DecimalLatitude>
                        <dc:DecimalLongitude>49.70117</dc:DecimalLongitude>
                     </tax:xmldata>Manompana river</tax:locality>
               </tax:collection_event> ; <tax:collection_event>
                  <tax:xmldata>
                     <dc:Country>COMORES</dc:Country>
                  </tax:xmldata>Parcell K9 Tampolo</tax:collection_event> ; <tax:collection_event>
                  <tax:xmldata>
                     <dc:Genus>Anochetus</dc:Genus>
                     <dc:Species>madagascarensis</dc:Species>
                     <dc:CatalogNumberText>CASENT0006647</dc:CatalogNumberText>
                     <dc:DecimalLatitude>-17.28333</dc:DecimalLatitude>
                     <dc:DecimalLongitude>49.41667</dc:DecimalLongitude>
                     <dc:Country>Madagascar</dc:Country>
                     <dc:Locality>S.F. Tampolo, 10 km NNE Fenoarivo Atn.</dc:Locality>
                  </tax:xmldata>S.F. Tampolo , 10 km NNE <tax:locality>
                     <tax:xmldata>
                        <dc:DecimalLatitude>-17.28333</dc:DecimalLatitude>
                        <dc:DecimalLongitude>49.41667</dc:DecimalLongitude>
                     </tax:xmldata>Fenoarivo Atn</tax:locality> . </tax:collection_event> ; <tax:collection_event>
                  <tax:xmldata>
                     <dc:Genus>Anochetus</dc:Genus>
                     <dc:Species>madagascarensis</dc:Species>
                     <dc:CatalogNumberText>CASENT0006782</dc:CatalogNumberText>
                     <dc:DecimalLatitude>-17.28333</dc:DecimalLatitude>
                     <dc:DecimalLongitude>49.43333</dc:DecimalLongitude>
                     <dc:Country>Madagascar</dc:Country>
                     <dc:Locality>Parcelle E3 Tampolo</dc:Locality>
                  </tax:xmldata>
                  <tax:xid type="specimen" uri="http://antweb.org/specimen.do?name=CASENT0006782-D01"/>
                  <tax:xid type="genbank" uri="http://www.ncbi.nlm.nih.gov/entrez/viewer.fcgi?val=EF610826"/>Parcelle E3
                  Tampolo</tax:collection_event> ; <tax:collection_event>
                  <tax:xmldata>
                     <dc:Genus>Anochetus</dc:Genus>
                     <dc:Species>madagascarensis</dc:Species>
                     <dc:CatalogNumberText>CASENT0095521</dc:CatalogNumberText>
                     <dc:DecimalLatitude>-17.66667</dc:DecimalLatitude>
                     <dc:DecimalLongitude>49.5</dc:DecimalLongitude>
                     <dc:Country>Madagascar</dc:Country>
                     <dc:Locality>Mahavelona (Foulpointe)</dc:Locality>
                  </tax:xmldata>Mahavelona ( <tax:locality>
                     <tax:xmldata>
                        <dc:DecimalLatitude>-17.66667</dc:DecimalLatitude>
                        <dc:DecimalLongitude>49.5</dc:DecimalLongitude>
                     </tax:xmldata>Foulpointe</tax:locality> ) </tax:collection_event> ; <tax:collection_event>
                  <tax:xmldata>
                     <dc:Genus>Anochetus</dc:Genus>
                     <dc:Species>madagascarensis</dc:Species>
                     <dc:CatalogNumberText>CASENT0067011</dc:CatalogNumberText>
                     <dc:DecimalLatitude>-17.7095</dc:DecimalLatitude>
                     <dc:DecimalLongitude>49.454</dc:DecimalLongitude>
                     <dc:Country>Madagascar</dc:Country>
                     <dc:Locality>Analalava, 7.0 km 255° Mahavelona</dc:Locality>
                  </tax:xmldata>
                  <tax:xid type="specimen" uri="http://antweb.org/specimen.do?name=CASENT0067011-D01"/>
                  <tax:xid type="genbank" uri="http://www.ncbi.nlm.nih.gov/entrez/viewer.fcgi?val=EF610763"/>Analalava ,
                  7.0 km 255° <tax:locality>
                     <tax:xmldata>
                        <dc:DecimalLatitude>-17.7095</dc:DecimalLatitude>
                        <dc:DecimalLongitude>49.454</dc:DecimalLongitude>
                     </tax:xmldata>Mahavelona</tax:locality>
               </tax:collection_event> ; <tax:collection_event>
                  <tax:xmldata>
                     <dc:Genus>Anochetus</dc:Genus>
                     <dc:Species>madagascarensis</dc:Species>
                     <dc:CatalogNumberText>CASENT0094743</dc:CatalogNumberText>
                     <dc:DecimalLatitude>-17.75</dc:DecimalLatitude>
                     <dc:DecimalLongitude>48.71667</dc:DecimalLongitude>
                     <dc:Country>Madagascar</dc:Country>
                     <dc:Locality>Manakambahiny Atsinanana</dc:Locality>
                  </tax:xmldata>Manakambahiny Atsinanana</tax:collection_event> ; <tax:collection_event>
                  <tax:xmldata>
                     <dc:Country>COMORES</dc:Country>
                  </tax:xmldata>Foret Ambatovy , 14.3 km 57° <tax:locality>Moramanga</tax:locality>
               </tax:collection_event> ; <tax:collection_event>
                  <tax:xmldata>
                     <dc:Country>COMORES</dc:Country>
                  </tax:xmldata>Torotorofotsy</tax:collection_event> ; <tax:collection_event>
                  <tax:xmldata>
                     <dc:Country>COMORES</dc:Country>
                  </tax:xmldata>Andasibe National Park , botanic garden near eIntrance, West of ANGAP office
               </tax:collection_event> ; <tax:collection_event>
                  <tax:xmldata>
                     <dc:Genus>Anochetus</dc:Genus>
                     <dc:Species>madagascarensis</dc:Species>
                     <dc:CatalogNumberText>CASENT0080386</dc:CatalogNumberText>
                     <dc:DecimalLatitude>-18.96278</dc:DecimalLatitude>
                     <dc:DecimalLongitude>48.45267</dc:DecimalLongitude>
                     <dc:Country>Madagascar</dc:Country>
                     <dc:Locality>7 km SE Andasibe National Park Headquarters</dc:Locality>
                  </tax:xmldata>7 km SE Andasibe National Park Headquarters</tax:collection_event> ; <tax:collection_event>
                  <tax:xmldata>
                     <dc:Country>COMORES</dc:Country>
                  </tax:xmldata>Fianarantsoa</tax:collection_event> : <tax:collection_event>
                  <tax:xmldata>
                     <dc:Country>COMORES</dc:Country>
                  </tax:xmldata>Riv : Morongolo Aff de Rongaronga ; </tax:collection_event>
               <tax:collection_event>
                  <tax:xmldata>
                     <dc:Country>COMORES</dc:Country>
                  </tax:xmldata>Local : <tax:locality>Antanandava</tax:locality> PK 285 RN2 </tax:collection_event> ; <tax:collection_event>
                  <tax:xmldata>
                     <dc:Genus>Anochetus</dc:Genus>
                     <dc:Species>madagascarensis</dc:Species>
                     <dc:CatalogNumberText>MCZ.8047w</dc:CatalogNumberText>
                     <dc:DecimalLatitude>0</dc:DecimalLatitude>
                     <dc:DecimalLongitude>0</dc:DecimalLongitude>
                     <dc:Country>Madagascar</dc:Country>
                     <dc:Locality>Nat. Pk.Ranomafana, Miaranony Forest</dc:Locality>
                  </tax:xmldata>Nat. Pk. Ranomafana , <tax:locality>
                     <tax:xmldata>
                        <dc:DecimalLatitude>0</dc:DecimalLatitude>
                        <dc:DecimalLongitude>0</dc:DecimalLongitude>
                     </tax:xmldata>Miaranony Forest</tax:locality>
               </tax:collection_event> ; <tax:collection_event>
                  <tax:xmldata>
                     <dc:Genus>Anochetus</dc:Genus>
                     <dc:Species>madagascarensis</dc:Species>
                     <dc:CatalogNumberText>MCZ.12885w</dc:CatalogNumberText>
                     <dc:DecimalLatitude>0</dc:DecimalLatitude>
                     <dc:DecimalLongitude>0</dc:DecimalLongitude>
                     <dc:Country>Madagascar</dc:Country>
                     <dc:Locality>Ranomafana Nat. Park</dc:Locality>
                  </tax:xmldata>Ranomafana Nat. Park</tax:collection_event>; <tax:collection_event>
                  <tax:xmldata>
                     <dc:Genus>Anochetus</dc:Genus>
                     <dc:Species>madagascarensis</dc:Species>
                     <dc:CatalogNumberText>MCZ303.10041w</dc:CatalogNumberText>
                     <dc:DecimalLatitude>0</dc:DecimalLatitude>
                     <dc:DecimalLongitude>0</dc:DecimalLongitude>
                     <dc:Country>Madagascar</dc:Country>
                     <dc:Locality>Ranomafana Nat. Park, Vohiparara, Hotel</dc:Locality>
                  </tax:xmldata> Ranomafana Nat. Park, <tax:locality>
                     <tax:xmldata>
                        <dc:DecimalLatitude>0</dc:DecimalLatitude>
                        <dc:DecimalLongitude>0</dc:DecimalLongitude>
                     </tax:xmldata>Vohiparara</tax:locality> , Hotel; </tax:collection_event>
               <tax:collection_event>
                  <tax:xmldata>
                     <dc:Genus>Anochetus</dc:Genus>
                     <dc:Species>madagascarensis</dc:Species>
                     <dc:CatalogNumberText>MCZ.12856w</dc:CatalogNumberText>
                     <dc:DecimalLatitude>0</dc:DecimalLatitude>
                     <dc:DecimalLongitude>0</dc:DecimalLongitude>
                     <dc:Country>Madagascar</dc:Country>
                     <dc:Locality>8km NE Kianjavato, Vatovavy forest</dc:Locality>
                  </tax:xmldata> 8 km NE <tax:locality>
                     <tax:xmldata>
                        <dc:DecimalLatitude>0</dc:DecimalLatitude>
                        <dc:DecimalLongitude>0</dc:DecimalLongitude>
                     </tax:xmldata>Kianjavato</tax:locality> , <tax:locality>
                     <tax:xmldata>
                        <dc:DecimalLatitude>0</dc:DecimalLatitude>
                        <dc:DecimalLongitude>0</dc:DecimalLongitude>
                     </tax:xmldata>Vatovavy forest</tax:locality>
               </tax:collection_event> ; <tax:collection_event>
                  <tax:xmldata>
                     <dc:Genus>Anochetus</dc:Genus>
                     <dc:Species>madagascarensis</dc:Species>
                     <dc:CatalogNumberText>MCZ.8047w</dc:CatalogNumberText>
                     <dc:DecimalLatitude>0</dc:DecimalLatitude>
                     <dc:DecimalLongitude>0</dc:DecimalLongitude>
                     <dc:Country>Madagascar</dc:Country>
                     <dc:Locality>Nat. Pk.Ranomafana, Miaranony Forest</dc:Locality>
                  </tax:xmldata>Nat. Pk. Ranomafana , <tax:locality>
                     <tax:xmldata>
                        <dc:DecimalLatitude>0</dc:DecimalLatitude>
                        <dc:DecimalLongitude>0</dc:DecimalLongitude>
                     </tax:xmldata>Miaranony Forest</tax:locality>
               </tax:collection_event> ; <tax:collection_event>
                  <tax:xmldata>
                     <dc:Genus>Anochetus</dc:Genus>
                     <dc:Species>madagascarensis</dc:Species>
                     <dc:CatalogNumberText>MCZ.8618w</dc:CatalogNumberText>
                     <dc:DecimalLatitude>-21.16667</dc:DecimalLatitude>
                     <dc:DecimalLongitude>47.58333</dc:DecimalLongitude>
                     <dc:Country>Madagascar</dc:Country>
                     <dc:Locality>Ranomafana Nat. Park, Tsarahomanana</dc:Locality>
                  </tax:xmldata>Ranomafana Nat. Park , <tax:locality>
                     <tax:xmldata>
                        <dc:DecimalLatitude>-21.16667</dc:DecimalLatitude>
                        <dc:DecimalLongitude>47.58333</dc:DecimalLongitude>
                     </tax:xmldata>Tsarahomanana</tax:locality>
               </tax:collection_event> ; <tax:collection_event>
                  <tax:xmldata>
                     <dc:Genus>Anochetus</dc:Genus>
                     <dc:Species>madagascarensis</dc:Species>
                     <dc:CatalogNumberText>MCZ.8775w</dc:CatalogNumberText>
                     <dc:DecimalLatitude>-21.26667</dc:DecimalLatitude>
                     <dc:DecimalLongitude>47.41667</dc:DecimalLongitude>
                     <dc:Country>Madagascar</dc:Country>
                     <dc:Locality>7 km W Ranomafana</dc:Locality>
                  </tax:xmldata> 7 km W <tax:locality>
                     <tax:xmldata>
                        <dc:DecimalLatitude>-21.26667</dc:DecimalLatitude>
                        <dc:DecimalLongitude>47.41667</dc:DecimalLongitude>
                     </tax:xmldata>Ranomafana</tax:locality>
               </tax:collection_event> ; <tax:collection_event>
                  <tax:xmldata>
                     <dc:Genus>Anochetus</dc:Genus>
                     <dc:Species>madagascarensis</dc:Species>
                     <dc:CatalogNumberText>MCZ.12804w</dc:CatalogNumberText>
                     <dc:DecimalLatitude>-21.38861</dc:DecimalLatitude>
                     <dc:DecimalLongitude>47.94361</dc:DecimalLongitude>
                     <dc:Country>Madagascar</dc:Country>
                     <dc:Locality>8km E Kianjavato, Vatovavy Forest</dc:Locality>
                  </tax:xmldata> 8 km E <tax:locality>
                     <tax:xmldata>
                        <dc:DecimalLatitude>-21.38861</dc:DecimalLatitude>
                        <dc:DecimalLongitude>47.94361</dc:DecimalLongitude>
                     </tax:xmldata>Kianjavato</tax:locality> , <tax:locality>
                     <tax:xmldata>
                        <dc:DecimalLatitude>-21.38861</dc:DecimalLatitude>
                        <dc:DecimalLongitude>47.94361</dc:DecimalLongitude>
                     </tax:xmldata>Vatovavy Forest</tax:locality> ; </tax:collection_event>
               <tax:collection_event>
                  <tax:xmldata>
                     <dc:Genus>Anochetus</dc:Genus>
                     <dc:Species>madagascarensis</dc:Species>
                     <dc:CatalogNumberText>MCZ.12804w</dc:CatalogNumberText>
                     <dc:DecimalLatitude>-21.38861</dc:DecimalLatitude>
                     <dc:DecimalLongitude>47.94361</dc:DecimalLongitude>
                     <dc:Country>Madagascar</dc:Country>
                     <dc:Locality>8km E Kianjavato, Vatovavy Forest</dc:Locality>
                  </tax:xmldata>
               </tax:collection_event>
               <tax:collection_event>
                  <tax:xmldata>
                     <dc:Genus>Anochetus</dc:Genus>
                     <dc:Species>madagascarensis</dc:Species>
                     <dc:CatalogNumberText>MCZ.12804w</dc:CatalogNumberText>
                     <dc:DecimalLatitude>-21.38861</dc:DecimalLatitude>
                     <dc:DecimalLongitude>47.94361</dc:DecimalLongitude>
                     <dc:Country>Madagascar</dc:Country>
                     <dc:Locality>8km E Kianjavato, Vatovavy Forest</dc:Locality>
                  </tax:xmldata> 7.6 km 122° <tax:locality>Kianjavato</tax:locality> , </tax:collection_event>
               <tax:collection_event>
                  <tax:xmldata>
                     <dc:Country>COMORES</dc:Country>
                  </tax:xmldata>Foret<tax:locality>Classee Vatovavy</tax:locality>
               </tax:collection_event> ; <tax:collection_event>
                  <tax:xmldata>
                     <dc:Genus>Anochetus</dc:Genus>
                     <dc:Species>madagascarensis</dc:Species>
                     <dc:CatalogNumberText>CASENT0071737</dc:CatalogNumberText>
                     <dc:DecimalLatitude>-22.14817</dc:DecimalLatitude>
                     <dc:DecimalLongitude>48.02267</dc:DecimalLongitude>
                     <dc:Country>Madagascar</dc:Country>
                     <dc:Locality>Manakara</dc:Locality>
                  </tax:xmldata>
                  <tax:xid type="specimen" uri="http://antweb.org/specimen.do?name=CASENT0071737-D01"/>
                  <tax:xid type="genbank" uri="http://www.ncbi.nlm.nih.gov/entrez/viewer.fcgi?val=EF610775"
               />Manakara</tax:collection_event> ; <tax:collection_event>
                  <tax:xmldata>
                     <dc:Genus>Anochetus</dc:Genus>
                     <dc:Species>madagascarensis</dc:Species>
                     <dc:CatalogNumberText>CASENT0030375</dc:CatalogNumberText>
                     <dc:DecimalLatitude>-22.31333</dc:DecimalLatitude>
                     <dc:DecimalLongitude>45.29167</dc:DecimalLongitude>
                     <dc:Country>Madagascar</dc:Country>
                     <dc:Locality>Parc National d'Isalo, Sahanafa River, 29.2 km 351° N Ranohira</dc:Locality>
                  </tax:xmldata>Parc National d'Isalo , <tax:locality>
                     <tax:xmldata>
                        <dc:DecimalLatitude>-22.31333</dc:DecimalLatitude>
                        <dc:DecimalLongitude>45.29167</dc:DecimalLongitude>
                     </tax:xmldata>Sahanafa River</tax:locality> , 29.2 km 351° N <tax:locality>
                     <tax:xmldata>
                        <dc:DecimalLatitude>-22.31333</dc:DecimalLatitude>
                        <dc:DecimalLongitude>45.29167</dc:DecimalLongitude>
                     </tax:xmldata>Ranohira</tax:locality>
               </tax:collection_event> ; <tax:collection_event>
                  <tax:xmldata>
                     <dc:Genus>Anochetus</dc:Genus>
                     <dc:Species>madagascarensis</dc:Species>
                     <dc:CatalogNumberText>CASENT0489444</dc:CatalogNumberText>
                     <dc:DecimalLatitude>-22.59167</dc:DecimalLatitude>
                     <dc:DecimalLongitude>45.12833</dc:DecimalLongitude>
                     <dc:Country>Madagascar</dc:Country>
                     <dc:Locality>Forêt d'Analalava, 29.6 km 280° W Ranohira</dc:Locality>
                  </tax:xmldata>Foret d'Analalava , 29.6 km 280° W <tax:locality>
                     <tax:xmldata>
                        <dc:DecimalLatitude>-22.59167</dc:DecimalLatitude>
                        <dc:DecimalLongitude>45.12833</dc:DecimalLongitude>
                     </tax:xmldata>Ranohira</tax:locality>
               </tax:collection_event> ; <tax:collection_event>
                  <tax:xmldata>
                     <dc:Genus>Anochetus</dc:Genus>
                     <dc:Species>madagascarensis</dc:Species>
                     <dc:CatalogNumberText>CASENT0071172</dc:CatalogNumberText>
                     <dc:DecimalLatitude>-22.81967</dc:DecimalLatitude>
                     <dc:DecimalLongitude>47.83</dc:DecimalLongitude>
                     <dc:Country>Madagascar</dc:Country>
                     <dc:Locality>Farafangana</dc:Locality>
                  </tax:xmldata>
                  <tax:xid type="specimen" uri="http://antweb.org/specimen.do?name=CASENT0071172-D01"/>
                  <tax:xid type="genbank" uri="http://www.ncbi.nlm.nih.gov/entrez/viewer.fcgi?val=EF610802"
               />Farafangana</tax:collection_event> ; <tax:collection_event>
                  <tax:xmldata>
                     <dc:Genus>Anochetus</dc:Genus>
                     <dc:Species>madagascarensis</dc:Species>
                     <dc:CatalogNumberText>CASENT0006632</dc:CatalogNumberText>
                     <dc:DecimalLatitude>-24.93694</dc:DecimalLatitude>
                     <dc:DecimalLongitude>46.75361</dc:DecimalLongitude>
                     <dc:Country>Madagascar</dc:Country>
                     <dc:Locality>29.5 km WNW Tolanaro, Vasiha Mt.</dc:Locality>
                  </tax:xmldata> 29.5 km WNW <tax:locality>
                     <tax:xmldata>
                        <dc:DecimalLatitude>-24.93694</dc:DecimalLatitude>
                        <dc:DecimalLongitude>46.75361</dc:DecimalLongitude>
                     </tax:xmldata>Tolanaro</tax:locality> , <tax:locality>
                     <tax:xmldata>
                        <dc:DecimalLatitude>-24.93694</dc:DecimalLatitude>
                        <dc:DecimalLongitude>46.75361</dc:DecimalLongitude>
                     </tax:xmldata>Vasiha Mt</tax:locality> . </tax:collection_event> ; <tax:collection_event>
                  <tax:xmldata>
                     <dc:Genus>Anochetus</dc:Genus>
                     <dc:Species>madagascarensis</dc:Species>
                     <dc:CatalogNumberText>MCZ1107.2069w</dc:CatalogNumberText>
                     <dc:DecimalLatitude>0</dc:DecimalLatitude>
                     <dc:DecimalLongitude>0</dc:DecimalLongitude>
                     <dc:Country>Madagascar</dc:Country>
                     <dc:Locality>Andohahela, Parcel #1 versante E.</dc:Locality>
                  </tax:xmldata>Toliara : <tax:locality>
                     <tax:xmldata>
                        <dc:DecimalLatitude>0</dc:DecimalLatitude>
                        <dc:DecimalLongitude>0</dc:DecimalLongitude>
                     </tax:xmldata>Andohahela</tax:locality> , Parcel #1 versante E.; </tax:collection_event>
               <tax:collection_event>
                  <tax:xmldata>
                     <dc:Genus>Anochetus</dc:Genus>
                     <dc:Species>madagascarensis</dc:Species>
                     <dc:CatalogNumberText>MCZ1107.2069w</dc:CatalogNumberText>
                     <dc:DecimalLatitude>0</dc:DecimalLatitude>
                     <dc:DecimalLongitude>0</dc:DecimalLongitude>
                     <dc:Country>Madagascar</dc:Country>
                     <dc:Locality>Andohahela, Parcel #1 versante E.</dc:Locality>
                  </tax:xmldata>
               </tax:collection_event>
               <tax:collection_event>
                  <tax:xmldata>
                     <dc:Genus>Anochetus</dc:Genus>
                     <dc:Species>madagascarensis</dc:Species>
                     <dc:CatalogNumberText>MCZ1107.2069w</dc:CatalogNumberText>
                     <dc:DecimalLatitude>0</dc:DecimalLatitude>
                     <dc:DecimalLongitude>0</dc:DecimalLongitude>
                     <dc:Country>Madagascar</dc:Country>
                     <dc:Locality>Andohahela, Parcel #1 versante E.</dc:Locality>
                  </tax:xmldata>
               </tax:collection_event>
               <tax:collection_event>
                  <tax:xmldata>
                     <dc:Genus>Anochetus</dc:Genus>
                     <dc:Species>madagascarensis</dc:Species>
                     <dc:CatalogNumberText>MCZ1107.2069w</dc:CatalogNumberText>
                     <dc:DecimalLatitude>0</dc:DecimalLatitude>
                     <dc:DecimalLongitude>0</dc:DecimalLongitude>
                     <dc:Country>Madagascar</dc:Country>
                     <dc:Locality>Andohahela, Parcel #1 versante E.</dc:Locality>
                  </tax:xmldata> 29 km NNW <tax:locality>
                     <tax:xmldata>
                        <dc:DecimalLatitude>0</dc:DecimalLatitude>
                        <dc:DecimalLongitude>0</dc:DecimalLongitude>
                     </tax:xmldata>Ranohira</tax:locality> , <tax:locality>
                     <tax:xmldata>
                        <dc:DecimalLatitude>0</dc:DecimalLatitude>
                        <dc:DecimalLongitude>0</dc:DecimalLongitude>
                     </tax:xmldata>Isalo N.P</tax:locality> .; </tax:collection_event>
               <tax:collection_event>
                  <tax:xmldata>
                     <dc:Genus>Anochetus</dc:Genus>
                     <dc:Species>madagascarensis</dc:Species>
                     <dc:CatalogNumberText>BLF1310(07)-1</dc:CatalogNumberText>
                     <dc:DecimalLatitude>-22.46667</dc:DecimalLatitude>
                     <dc:DecimalLongitude>44.85</dc:DecimalLongitude>
                     <dc:Country>Madagascar</dc:Country>
                     <dc:Locality>Vohibasia Forest, 59 km NE Sakaraha</dc:Locality>
                  </tax:xmldata>Vohibasia Forest , 59 km NE <tax:locality>
                     <tax:xmldata>
                        <dc:DecimalLatitude>-22.46667</dc:DecimalLatitude>
                        <dc:DecimalLongitude>44.85</dc:DecimalLongitude>
                     </tax:xmldata>Sakaraha</tax:locality>
               </tax:collection_event> ; <tax:collection_event>
                  <tax:xmldata>
                     <dc:Genus>Anochetus</dc:Genus>
                     <dc:Species>madagascarensis</dc:Species>
                     <dc:CatalogNumberText>CASENT0062938</dc:CatalogNumberText>
                     <dc:DecimalLatitude>-22.8405</dc:DecimalLatitude>
                     <dc:DecimalLongitude>44.73117</dc:DecimalLongitude>
                     <dc:Country>Madagascar</dc:Country>
                     <dc:Locality>near road, Zombitse National Park, Tulear Prov.</dc:Locality>
                  </tax:xmldata> near road, Zombitse National Park , <tax:locality>
                     <tax:xmldata>
                        <dc:DecimalLatitude>-22.8405</dc:DecimalLatitude>
                        <dc:DecimalLongitude>44.73117</dc:DecimalLongitude>
                     </tax:xmldata>Tulear Prov</tax:locality> .; </tax:collection_event>
               <tax:collection_event>
                  <tax:xmldata>
                     <dc:Genus>Anochetus</dc:Genus>
                     <dc:Species>madagascarensis</dc:Species>
                     <dc:CatalogNumberText>CASENT0062938</dc:CatalogNumberText>
                     <dc:DecimalLatitude>-22.8405</dc:DecimalLatitude>
                     <dc:DecimalLongitude>44.73117</dc:DecimalLongitude>
                     <dc:Country>Madagascar</dc:Country>
                     <dc:Locality>near road, Zombitse National Park, Tulear Prov.</dc:Locality>
                  </tax:xmldata>
               </tax:collection_event>
               <tax:collection_event>
                  <tax:xmldata>
                     <dc:Genus>Anochetus</dc:Genus>
                     <dc:Species>madagascarensis</dc:Species>
                     <dc:CatalogNumberText>CASENT0062938</dc:CatalogNumberText>
                     <dc:DecimalLatitude>-22.8405</dc:DecimalLatitude>
                     <dc:DecimalLongitude>44.73117</dc:DecimalLongitude>
                     <dc:Country>Madagascar</dc:Country>
                     <dc:Locality>near road, Zombitse National Park, Tulear Prov.</dc:Locality>
                  </tax:xmldata>
               </tax:collection_event>
               <tax:collection_event>
                  <tax:xmldata>
                     <dc:Genus>Anochetus</dc:Genus>
                     <dc:Species>madagascarensis</dc:Species>
                     <dc:CatalogNumberText>CASENT0063421</dc:CatalogNumberText>
                     <dc:DecimalLatitude>-22.8865</dc:DecimalLatitude>
                     <dc:DecimalLongitude>44.69217</dc:DecimalLongitude>
                     <dc:Country>Madagascar</dc:Country>
                     <dc:Locality>near ANGAP office, Zombitse National Park, Tulear Prov.</dc:Locality>
                  </tax:xmldata> near ANGAP office, Zombitse National Park , <tax:locality>
                     <tax:xmldata>
                        <dc:DecimalLatitude>-22.8865</dc:DecimalLatitude>
                        <dc:DecimalLongitude>44.69217</dc:DecimalLongitude>
                     </tax:xmldata>Tulear Prov</tax:locality> .; </tax:collection_event>
               <tax:collection_event>
                  <tax:xmldata>
                     <dc:Genus>Anochetus</dc:Genus>
                     <dc:Species>madagascarensis</dc:Species>
                     <dc:CatalogNumberText>CASENT0053302</dc:CatalogNumberText>
                     <dc:DecimalLatitude>-22.90367</dc:DecimalLatitude>
                     <dc:DecimalLongitude>43.4755</dc:DecimalLongitude>
                     <dc:Country>Madagascar</dc:Country>
                     <dc:Locality>Mikea Forest, deciduous dry forest, Tulear Province</dc:Locality>
                  </tax:xmldata>Mikea Forest , deciduous dry forest, Tulear Province</tax:collection_event> ; <tax:collection_event>
                  <tax:xmldata>
                     <dc:Genus>Anochetus</dc:Genus>
                     <dc:Species>madagascarensis</dc:Species>
                     <dc:CatalogNumberText>CASENT0052994</dc:CatalogNumberText>
                     <dc:DecimalLatitude>-22.91333</dc:DecimalLatitude>
                     <dc:DecimalLongitude>43.48222</dc:DecimalLongitude>
                     <dc:Country>Madagascar</dc:Country>
                     <dc:Locality>Mikea Forest, spiny forest, Tulear Province</dc:Locality>
                  </tax:xmldata>Mikea Forest , spiny forest, Tulear Province</tax:collection_event> ; <tax:collection_event>
                  <tax:xmldata>
                     <dc:Genus>Anochetus</dc:Genus>
                     <dc:Species>madagascarensis</dc:Species>
                     <dc:CatalogNumberText>CASENT0059253</dc:CatalogNumberText>
                     <dc:DecimalLatitude>-23.04457</dc:DecimalLatitude>
                     <dc:DecimalLongitude>43.61532</dc:DecimalLongitude>
                     <dc:Country>Madagascar</dc:Country>
                     <dc:Locality>Ranobe</dc:Locality>
                  </tax:xmldata>Ranobe</tax:collection_event> ; <tax:collection_event>
                  <tax:xmldata>
                     <dc:Genus>Anochetus</dc:Genus>
                     <dc:Species>madagascarensis</dc:Species>
                     <dc:CatalogNumberText>CASENT0035101</dc:CatalogNumberText>
                     <dc:DecimalLatitude>-23.23528</dc:DecimalLatitude>
                     <dc:DecimalLongitude>43.87083</dc:DecimalLongitude>
                     <dc:Country>Madagascar</dc:Country>
                     <dc:Locality>Fiherenana</dc:Locality>
                  </tax:xmldata>Fiherenana</tax:collection_event> ; <tax:collection_event>
                  <tax:xmldata>
                     <dc:Genus>Anochetus</dc:Genus>
                     <dc:Species>madagascarensis</dc:Species>
                     <dc:CatalogNumberText>BLF1476(08)-6</dc:CatalogNumberText>
                     <dc:DecimalLatitude>-23.65</dc:DecimalLatitude>
                     <dc:DecimalLongitude>44.63333</dc:DecimalLongitude>
                     <dc:Country>Madagascar</dc:Country>
                     <dc:Locality>Beza-Mahafaly, 27 km E Betioky</dc:Locality>
                  </tax:xmldata>Beza-Mahafaly , 27 km E <tax:locality>
                     <tax:xmldata>
                        <dc:DecimalLatitude>-23.65</dc:DecimalLatitude>
                        <dc:DecimalLongitude>44.63333</dc:DecimalLongitude>
                     </tax:xmldata>Betioky</tax:locality>
               </tax:collection_event> ; <tax:collection_event>
                  <tax:xmldata>
                     <dc:Genus>Anochetus</dc:Genus>
                     <dc:Species>madagascarensis</dc:Species>
                     <dc:CatalogNumberText>MCZ11893.5011w</dc:CatalogNumberText>
                     <dc:DecimalLatitude>-23.65833</dc:DecimalLatitude>
                     <dc:DecimalLongitude>44.62889</dc:DecimalLongitude>
                     <dc:Country>Madagascar</dc:Country>
                     <dc:Locality>Beza-Mahafaly, Parcel 1</dc:Locality>
                  </tax:xmldata>Beza-Mahafaly , Parcel 1 </tax:collection_event> ; <tax:collection_event>
                  <tax:xmldata>
                     <dc:Genus>Anochetus</dc:Genus>
                     <dc:Species>madagascarensis</dc:Species>
                     <dc:CatalogNumberText>CASENT0006631</dc:CatalogNumberText>
                     <dc:DecimalLatitude>-24.43806</dc:DecimalLatitude>
                     <dc:DecimalLongitude>47.21944</dc:DecimalLongitude>
                     <dc:Country>Madagascar</dc:Country>
                     <dc:Locality>70.7 km NNE Tolanaro, Mahermano Mt.</dc:Locality>
                  </tax:xmldata> 70.7 km NNE <tax:locality>
                     <tax:xmldata>
                        <dc:DecimalLatitude>-24.43806</dc:DecimalLatitude>
                        <dc:DecimalLongitude>47.21944</dc:DecimalLongitude>
                     </tax:xmldata>Tolanaro</tax:locality> , <tax:locality>
                     <tax:xmldata>
                        <dc:DecimalLatitude>-24.43806</dc:DecimalLatitude>
                        <dc:DecimalLongitude>47.21944</dc:DecimalLongitude>
                     </tax:xmldata>Mahermano Mt</tax:locality> . </tax:collection_event> ; <tax:collection_event>
                  <tax:xmldata>
                     <dc:Genus>Anochetus</dc:Genus>
                     <dc:Species>madagascarensis</dc:Species>
                     <dc:CatalogNumberText>MCZ0.454w</dc:CatalogNumberText>
                     <dc:DecimalLatitude>-24.73333</dc:DecimalLatitude>
                     <dc:DecimalLongitude>46.8</dc:DecimalLongitude>
                     <dc:Country>Madagascar</dc:Country>
                     <dc:Locality>Rés. Andohahela, 6 km SSW Eminiminy</dc:Locality>
                  </tax:xmldata>Res. Andohahela , 6 km SSW <tax:locality>
                     <tax:xmldata>
                        <dc:DecimalLatitude>-24.73333</dc:DecimalLatitude>
                        <dc:DecimalLongitude>46.8</dc:DecimalLongitude>
                     </tax:xmldata>Eminiminy</tax:locality>
               </tax:collection_event> ; <tax:collection_event>
                  <tax:xmldata>
                     <dc:Genus>Anochetus</dc:Genus>
                     <dc:Species>madagascarensis</dc:Species>
                     <dc:CatalogNumberText>CASENT0004381</dc:CatalogNumberText>
                     <dc:DecimalLatitude>-24.77167</dc:DecimalLatitude>
                     <dc:DecimalLongitude>47.17167</dc:DecimalLongitude>
                     <dc:Country>Madagascar</dc:Country>
                     <dc:Locality>2.7 km WNW 302° Ste. Luce</dc:Locality>
                  </tax:xmldata> 2.7 km WNW 302° <tax:locality>
                     <tax:xmldata>
                        <dc:DecimalLatitude>-24.77167</dc:DecimalLatitude>
                        <dc:DecimalLongitude>47.17167</dc:DecimalLongitude>
                     </tax:xmldata>Ste. Luce</tax:locality>
               </tax:collection_event> ; <tax:collection_event>
                  <tax:xmldata>
                     <dc:Genus>Anochetus</dc:Genus>
                     <dc:Species>madagascarensis</dc:Species>
                     <dc:CatalogNumberText>MCZ.10456w</dc:CatalogNumberText>
                     <dc:DecimalLatitude>-24.77639</dc:DecimalLatitude>
                     <dc:DecimalLongitude>46.70528</dc:DecimalLongitude>
                     <dc:Country>Madagascar</dc:Country>
                     <dc:Locality>Andohahela</dc:Locality>
                  </tax:xmldata>Andohahela</tax:collection_event> ; <tax:collection_event>
                  <tax:xmldata>
                     <dc:Genus>Anochetus</dc:Genus>
                     <dc:Species>madagascarensis</dc:Species>
                     <dc:CatalogNumberText>CASENT0003985</dc:CatalogNumberText>
                     <dc:DecimalLatitude>-24.92972</dc:DecimalLatitude>
                     <dc:DecimalLongitude>46.20967</dc:DecimalLongitude>
                     <dc:Country>Madagascar</dc:Country>
                     <dc:Locality>Réserve Privé Berenty, Forêt d'Anjapolo, 21.4 km 325° NW Amboasary</dc:Locality>
                  </tax:xmldata>Reserve Prive Berenty , <tax:locality>
                     <tax:xmldata>
                        <dc:DecimalLatitude>-24.92972</dc:DecimalLatitude>
                        <dc:DecimalLongitude>46.20967</dc:DecimalLongitude>
                     </tax:xmldata>Foret</tax:locality> d'Anjapolo, 21.4 km 325° NW <tax:locality>
                     <tax:xmldata>
                        <dc:DecimalLatitude>-24.92972</dc:DecimalLatitude>
                        <dc:DecimalLongitude>46.20967</dc:DecimalLongitude>
                     </tax:xmldata>Amboasary</tax:locality>
               </tax:collection_event> ; <tax:collection_event>
                  <tax:xmldata>
                     <dc:Genus>Anochetus</dc:Genus>
                     <dc:Species>madagascarensis</dc:Species>
                     <dc:CatalogNumberText>CASENT0061810</dc:CatalogNumberText>
                     <dc:DecimalLatitude>-24.93683</dc:DecimalLatitude>
                     <dc:DecimalLongitude>46.62667</dc:DecimalLongitude>
                     <dc:Country>Madagascar</dc:Country>
                     <dc:Locality>Tsimelahy - Parcel II, Andohahela National Park, transition forest, Tulear
                     Province</dc:Locality>
                  </tax:xmldata>Tsimelahy - <tax:locality>
                     <tax:xmldata>
                        <dc:DecimalLatitude>-24.93683</dc:DecimalLatitude>
                        <dc:DecimalLongitude>46.62667</dc:DecimalLongitude>
                     </tax:xmldata>Parcel</tax:locality> II, <tax:locality>
                     <tax:xmldata>
                        <dc:DecimalLatitude>-24.93683</dc:DecimalLatitude>
                        <dc:DecimalLongitude>46.62667</dc:DecimalLongitude>
                     </tax:xmldata>Andohahela National Park</tax:locality> , transition forest, Tulear
               Province</tax:collection_event> ; <tax:collection_event>
                  <tax:xmldata>
                     <dc:Genus>Anochetus</dc:Genus>
                     <dc:Species>madagascarensis</dc:Species>
                     <dc:CatalogNumberText>BLF2040(46)-1</dc:CatalogNumberText>
                     <dc:DecimalLatitude>-24.95167</dc:DecimalLatitude>
                     <dc:DecimalLongitude>47.00167</dc:DecimalLongitude>
                     <dc:Country>Madagascar</dc:Country>
                     <dc:Locality>Mandena, 8.4 km NNE 30° Tolagnaro</dc:Locality>
                  </tax:xmldata>Mandena , 8.4 km NNE 30° <tax:locality>
                     <tax:xmldata>
                        <dc:DecimalLatitude>-24.95167</dc:DecimalLatitude>
                        <dc:DecimalLongitude>47.00167</dc:DecimalLongitude>
                     </tax:xmldata>Tolagnaro</tax:locality>
               </tax:collection_event> ; <tax:collection_event>
                  <tax:xmldata>
                     <dc:Genus>Anochetus</dc:Genus>
                     <dc:Species>madagascarensis</dc:Species>
                     <dc:CatalogNumberText>CASENT0003917</dc:CatalogNumberText>
                     <dc:DecimalLatitude>-24.95694</dc:DecimalLatitude>
                     <dc:DecimalLongitude>46.2715</dc:DecimalLongitude>
                     <dc:Country>Madagascar</dc:Country>
                     <dc:Locality>Réserve Privé Berenty, Forêt de Bealoka, Mandraré River, 14.6 km 329° NNW
                     Amboasary</dc:Locality>
                  </tax:xmldata>Reserve Prive Berenty , <tax:locality>
                     <tax:xmldata>
                        <dc:DecimalLatitude>-24.95694</dc:DecimalLatitude>
                        <dc:DecimalLongitude>46.2715</dc:DecimalLongitude>
                     </tax:xmldata>Foret de Bealoka</tax:locality> , <tax:locality>
                     <tax:xmldata>
                        <dc:DecimalLatitude>-24.95694</dc:DecimalLatitude>
                        <dc:DecimalLongitude>46.2715</dc:DecimalLongitude>
                     </tax:xmldata>Mandrare River</tax:locality> , 14.6 km 329° NNW <tax:locality>
                     <tax:xmldata>
                        <dc:DecimalLatitude>-24.95694</dc:DecimalLatitude>
                        <dc:DecimalLongitude>46.2715</dc:DecimalLongitude>
                     </tax:xmldata>Amboasary</tax:locality>
               </tax:collection_event> ; <tax:collection_event>
                  <tax:xmldata>
                     <dc:Genus>Anochetus</dc:Genus>
                     <dc:Species>madagascarensis</dc:Species>
                     <dc:CatalogNumberText>CASENT0003929</dc:CatalogNumberText>
                     <dc:DecimalLatitude>-25.00778</dc:DecimalLatitude>
                     <dc:DecimalLongitude>46.306</dc:DecimalLongitude>
                     <dc:Country>Madagascar</dc:Country>
                     <dc:Locality>Réserve Privé Berenty, Forêt de Malaza, Mandraré River, 8.6 km 314° NW
                     Amboasary</dc:Locality>
                  </tax:xmldata>Reserve Prive Berenty , <tax:locality>
                     <tax:xmldata>
                        <dc:DecimalLatitude>-25.00778</dc:DecimalLatitude>
                        <dc:DecimalLongitude>46.306</dc:DecimalLongitude>
                     </tax:xmldata>Foret de Malaza</tax:locality> , <tax:locality>
                     <tax:xmldata>
                        <dc:DecimalLatitude>-25.00778</dc:DecimalLatitude>
                        <dc:DecimalLongitude>46.306</dc:DecimalLongitude>
                     </tax:xmldata>Mandrare River</tax:locality> , 8.6 km 314° NW <tax:locality>
                     <tax:xmldata>
                        <dc:DecimalLatitude>-25.00778</dc:DecimalLatitude>
                        <dc:DecimalLongitude>46.306</dc:DecimalLongitude>
                     </tax:xmldata>Amboasary</tax:locality>
               </tax:collection_event> ; <tax:collection_event>
                  <tax:xmldata>
                     <dc:Genus>Anochetus</dc:Genus>
                     <dc:Species>madagascarensis</dc:Species>
                     <dc:CatalogNumberText>MCZ11852.4134w</dc:CatalogNumberText>
                     <dc:DecimalLatitude>-25.01667</dc:DecimalLatitude>
                     <dc:DecimalLongitude>46.3</dc:DecimalLongitude>
                     <dc:Country>Madagascar</dc:Country>
                     <dc:Locality>Réserve Berenty</dc:Locality>
                  </tax:xmldata>Reserve Berenty</tax:collection_event> ; <tax:collection_event>
                  <tax:xmldata>
                     <dc:Genus>Anochetus</dc:Genus>
                     <dc:Species>madagascarensis</dc:Species>
                     <dc:CatalogNumberText>MCZ.12881w</dc:CatalogNumberText>
                     <dc:DecimalLatitude>-25.01778</dc:DecimalLatitude>
                     <dc:DecimalLongitude>46.30611</dc:DecimalLongitude>
                     <dc:Country>Madagascar</dc:Country>
                     <dc:Locality>Res. Berenty</dc:Locality>
                  </tax:xmldata>
                  <tax:locality>
                     <tax:xmldata>
                        <dc:DecimalLatitude>-25.01778</dc:DecimalLatitude>
                        <dc:DecimalLongitude>46.30611</dc:DecimalLongitude>
                     </tax:xmldata>Res. Berenty</tax:locality>
               </tax:collection_event> ; <tax:collection_event>
                  <tax:xmldata>
                     <dc:Genus>Anochetus</dc:Genus>
                     <dc:Species>madagascarensis</dc:Species>
                     <dc:CatalogNumberText>BLF2072(34)-1</dc:CatalogNumberText>
                     <dc:DecimalLatitude>-25.06167</dc:DecimalLatitude>
                     <dc:DecimalLongitude>46.87</dc:DecimalLongitude>
                     <dc:Country>Madagascar</dc:Country>
                     <dc:Locality>Forêt de Petriky, 12.5 km W 272° Tolagnaro</dc:Locality>
                  </tax:xmldata>
                  <tax:locality>
                     <tax:xmldata>
                        <dc:DecimalLatitude>-25.06167</dc:DecimalLatitude>
                        <dc:DecimalLongitude>46.87</dc:DecimalLongitude>
                     </tax:xmldata>Foret de Petriky</tax:locality> , 12.5 km W 272° <tax:locality>
                     <tax:xmldata>
                        <dc:DecimalLatitude>-25.06167</dc:DecimalLatitude>
                        <dc:DecimalLongitude>46.87</dc:DecimalLongitude>
                     </tax:xmldata>Tolagnaro</tax:locality>
               </tax:collection_event> . </tax:p>
         </tax:div>
      </tax:treatment>
      <tax:treatment>
         <tax:nomenclature>
            <tax:name>
               <tax:xid identifier="urn:lsid:biosci.ohio-state.edu:osuc_concepts:235702" source="HNS"/>Anochetus
               pattersoni Fisher</tax:name>sp. nov.urn:lsid:zoobank.org:act:A1B9370B-2286-41D0-8E28-335C3514A76A
            Figures: worker 7a-d; queen 7e,f; male 7g,h, 8d</tax:nomenclature>
         <tax:div type="materials_examined">
            <tax:p> Type Material: Holotype: worker, <tax:collection_event>
                  <tax:xmldata>
                     <dc:CatalogNumberText>CASENT0068352</dc:CatalogNumberText>
                     <dc:DecimalLatitude>-9.392777</dc:DecimalLatitude>
                     <dc:DecimalLongitude>46.203888</dc:DecimalLongitude>
                     <dc:Country>Seychelles</dc:Country>
                  </tax:xmldata>
                  <tax:xid type="specimen" uri="http://antweb.org/specimen.do?name=CASENT0068352-D01"/>
                  <tax:xid type="genbank" uri="http://www.ncbi.nlm.nih.gov/entrez/viewer.fcgi?val=EF610839"
                  />SeychellesAldabra Group, Picard Island , in old '' <tax:locality>
                     <tax:xmldata>
                        <dc:DecimalLatitude>-9.392777</dc:DecimalLatitude>
                        <dc:DecimalLongitude>46.203888</dc:DecimalLongitude>
                     </tax:xmldata>Settlement''</tax:locality>09°23'34"S046°12'14"E 5 m, mostly <tax:locality>
                     <tax:xmldata>
                        <dc:DecimalLatitude>-9.392777</dc:DecimalLatitude>
                        <dc:DecimalLongitude>46.203888</dc:DecimalLongitude>
                     </tax:xmldata>Casuarina</tax:locality> with coco palms, exotic vegetation, found after dark on
                  concrete slab in abandoned settlement 19-Dec-05 (coll. S.M.Goodman ) collection code: SMG14998
                  CASENT0068352 1w ( CASC ) </tax:collection_event> . <tax:collection_event>
                  <tax:xmldata>
                     <dc:CatalogNumberText>CASENT0068352-D01</dc:CatalogNumberText>
                     <dc:DecimalLatitude>-9.392777</dc:DecimalLatitude>
                     <dc:DecimalLongitude>46.203888</dc:DecimalLongitude>
                     <dc:Country>Seychelles</dc:Country>
                  </tax:xmldata> CO1 barcode from same collection as holotype and labeled
               CASENT0068352-D01</tax:collection_event>
            </tax:p>
         </tax:div>
         <tax:div type="description">
            <tax:p>Worker measurements: maximum and minimum based on all specimens, n = 8, (holotype): HL 1.32-1.40
               (1.40), HW 1.25- 1.31 (1.31), CI 93-95 (94), EL 0.20-0.26 (0.23), ML 0.67-0.72 (0.72), MI 50-51 (51), SL
               1.07-1.15 (1.15) SI 85-88 (88), WL 1.62-1.79 (1.78), FL 1.11-1.20 (1.19), PW 0.70-0.76 (0.74).</tax:p>
            <tax:p>Queen measurements: maximum and minimum based on n= 1. HL 1.31, HW 1.29, CI 99, EL 0.30, ML 0.64, MI
               49, SL 1.05, SI 81, WL 1.81, FL 1.15, PW 0.79.</tax:p>
            <tax:p>Male measurements: maximum and minimum based on n = 2 from Madagascar: HL 0.86-0.87, HW 1.07-1.10, CI
               124- 126, EL 0.65-0.67, SL 0.18, SI 17, WL 1.72-1.77, FL 1.21-1.26</tax:p>
         </tax:div>
         <tax:div type="diagnosis">
            <tax:p> Worker Diagnosis: Dorsal margin of petiole node concave medially (not visible in figures of the
               workers but easily seen in the queen in Figure 7f.) Anterior portion of pronotal dorsum lightly
               sculptured compared to posterior portion of pronotum. Propodeal dorsum and angle transversely coarsely
               rugose, declivitous face below angle with transverse striae, with sculpture thinning near base of face;
               propodeum angulate in lateral view. Petiole scale broad; anterior half of first gastral tergum smooth and
               shiny with only fine punctures at base of setae. This species is most similar to the graeffei a
               widespread species across the Indo-Pacific, but differs from the latter by the pattern of sculpture on
               the mesosomal dorsum, shape the petiole (concave), broader petiole node as seen in lateral view, and its
               much larger size (HL+ML 1.99-2.12 mm in <tax:name>
                  <tax:xid identifier="urn:lsid:biosci.ohio-state.edu:osuc_concepts:235702" source="HNS"
               />pattersoni</tax:name> ,HL+ML&lt;1.75 mm in graeffei). </tax:p>
         </tax:div>
         <tax:div type="distribution">
            <tax:p> Distribution and biology. This species is limited to the Aldabra group islands with most collections
               from Isle Picard. References and records to <tax:name>
                  <tax:xid identifier="urn:lsid:biosci.ohio-state.edu:osuc_concepts:25279" source="HNS"/>Anochetus
                  madagascarensis</tax:name> [e.g. Forel 25:159] most likely refer to this species. No other species of <tax:name>
                  <tax:xid identifier="urn:lsid:biosci.ohio-state.edu:osuc_concepts:2346" source="HNS"
               />Anochetus</tax:name> have been recorded from the Seychelles. Males have been collected in Malaise
               traps, and a queen with clear wing scares. </tax:p>
         </tax:div>
         <tax:div type="diagnosis">
            <tax:p> Diagnostic barcoding loci: <tax:name>
                  <tax:xid identifier="urn:lsid:biosci.ohio-state.edu:osuc_concepts:235702" source="HNS"/>A.
               pattersoni</tax:name> : G-183, G-264, A- 399, A-489, A-505, A-552. </tax:p>
         </tax:div>
         <tax:div type="materials_examined">
            <tax:p> Additional material examined for <tax:name>
                  <tax:xid identifier="urn:lsid:biosci.ohio-state.edu:osuc_concepts:235702" source="HNS"/>Anochetus
                  pattersoni</tax:name> : In addition to the type material, specimens from the following localities were
               examined in this study. <tax:collection_event>
                  <tax:xmldata>
                     <dc:CatalogNumberText>CASENT0102280</dc:CatalogNumberText>
                     <dc:Country>Seychelles</dc:Country>
                  </tax:xmldata>Seychelles : Aldabra Group : <tax:locality>South Island</tax:locality> (
                     <tax:locality>Grand Terre</tax:locality> ), <tax:locality>Dune Patates</tax:locality>5- Jun-74
                  (Coll: V. Spaull ) CASENT0102280 3w ( BMNH ) </tax:collection_event> ; <tax:collection_event>
                  <tax:xmldata>
                     <dc:CatalogNumberText>CASENT0103343</dc:CatalogNumberText>
                     <dc:Country>Seychelles</dc:Country>
                  </tax:xmldata>Isle Picard 12-25 <tax:locality>Mar-</tax:locality> 85 (
                  <tax:locality>Col</tax:locality> : P.Mundel ) CASENT0103343 1dQ </tax:collection_event>
               <tax:collection_event>
                  <tax:xmldata>
                     <dc:CatalogNumberText>CASENT0103344</dc:CatalogNumberText>
                     <dc:Country>Seychelles</dc:Country>
                  </tax:xmldata>CASENT0103344 1w ( CASC ), MCZ .3680w 1w (MCZC) </tax:collection_event> ; <tax:collection_event>
                  <tax:xmldata>
                     <dc:Country>Seychelles</dc:Country>
                  </tax:xmldata>Ile Picard<tax:locality>Settlement</tax:locality> , 11 </tax:collection_event> ; <tax:collection_event>
                  <tax:xmldata>
                     <dc:CatalogNumberText>CASENT0172374</dc:CatalogNumberText>
                     <dc:Country>Seychelles</dc:Country>
                  </tax:xmldata> (ANIC32-015992) 1-Nov-68 (coll: W.F.Humphreys ) CASENT0172374 1w ( ANIC )
               </tax:collection_event> ; <tax:collection_event>
                  <tax:xmldata>
                     <dc:Country>Seychelles</dc:Country>
                  </tax:xmldata>
                  <tax:locality>Ile Polymnie</tax:locality> , <tax:locality>Anse Cedres</tax:locality> , 155
               </tax:collection_event> ; <tax:collection_event>
                  <tax:xmldata>
                     <dc:CatalogNumberText>CASENT0172375</dc:CatalogNumberText>
                     <dc:Country>Seychelles</dc:Country>
                  </tax:xmldata> (ANIC32-015991) 1-Nov-68 (coll: W.F.Humphreys ) CASENT0172375 1w ( ANIC )
               </tax:collection_event> ; <tax:collection_event>
                  <tax:xmldata>
                     <dc:Genus>Anochetus</dc:Genus>
                     <dc:Species>pattersoni</dc:Species>
                     <dc:CatalogNumberText>CASENT0172609</dc:CatalogNumberText>
                     <dc:DecimalLatitude>0</dc:DecimalLatitude>
                     <dc:DecimalLongitude>0</dc:DecimalLongitude>
                     <dc:Country>Seychelles</dc:Country>
                     <dc:Locality>Cosmoledo, Menai</dc:Locality>
                  </tax:xmldata>
                  <tax:locality>
                     <tax:xmldata>
                        <dc:DecimalLatitude>0</dc:DecimalLatitude>
                        <dc:DecimalLongitude>0</dc:DecimalLongitude>
                     </tax:xmldata>Cosmoledo</tax:locality> , <tax:locality>
                     <tax:xmldata>
                        <dc:DecimalLatitude>0</dc:DecimalLatitude>
                        <dc:DecimalLongitude>0</dc:DecimalLongitude>
                     </tax:xmldata>Menai</tax:locality>17- Dec-05 (col: J.Gerlach ) CASENT0172609 1w ( LACM )
               </tax:collection_event> ; <tax:collection_event>
                  <tax:xmldata>
                     <dc:Genus>Anochetus</dc:Genus>
                     <dc:Species>pattersoni</dc:Species>
                     <dc:CatalogNumberText>CASENT0172610</dc:CatalogNumberText>
                     <dc:DecimalLatitude>0</dc:DecimalLatitude>
                     <dc:DecimalLongitude>0</dc:DecimalLongitude>
                     <dc:Country>Seychelles</dc:Country>
                     <dc:Locality>Grande Terre, Aldabra</dc:Locality>
                  </tax:xmldata>Grande Terre , <tax:locality>
                     <tax:xmldata>
                        <dc:DecimalLatitude>0</dc:DecimalLatitude>
                        <dc:DecimalLongitude>0</dc:DecimalLongitude>
                     </tax:xmldata>Aldabra</tax:locality>15-Dec-05</tax:collection_event> ; <tax:collection_event>
                  <tax:xmldata>
                     <dc:CatalogNumberText>CASENT0172610</dc:CatalogNumberText>
                     <dc:Country>Seychelles</dc:Country>
                  </tax:xmldata> (coll: J.Gerlach ) CASENT0172610 1w ( LACM ) </tax:collection_event> ; <tax:collection_event>
                  <tax:xmldata>
                     <dc:Genus>Anochetus</dc:Genus>
                     <dc:Species>pattersoni</dc:Species>
                     <dc:CatalogNumberText>CASENT0172611</dc:CatalogNumberText>
                     <dc:DecimalLatitude>0</dc:DecimalLatitude>
                     <dc:DecimalLongitude>0</dc:DecimalLongitude>
                     <dc:Country>Seychelles</dc:Country>
                     <dc:Locality>Aldabra Islands, Picard</dc:Locality>
                  </tax:xmldata>
                  <tax:xid type="specimen" uri="http://antweb.org/specimen.do?name=CASENT0172611-D01"/>
                  <tax:xid type="genbank" uri="http://www.ncbi.nlm.nih.gov/entrez/viewer.fcgi?val=EF610837"/>Aldabra
                  Islands , <tax:locality>
                     <tax:xmldata>
                        <dc:DecimalLatitude>0</dc:DecimalLatitude>
                        <dc:DecimalLongitude>0</dc:DecimalLongitude>
                     </tax:xmldata>Picard</tax:locality>22-29 Sep-05 ex malaise trap 6 m (coll: K.Mach &amp;
                  O.Maurel ) CASENT0172611 1 m (LACm) </tax:collection_event> ; <tax:collection_event>
                  <tax:xmldata>
                     <dc:Genus>Anochetus</dc:Genus>
                     <dc:Species>pattersoni</dc:Species>
                     <dc:CatalogNumberText>CASENT0172617</dc:CatalogNumberText>
                     <dc:DecimalLatitude>0</dc:DecimalLatitude>
                     <dc:DecimalLongitude>0</dc:DecimalLongitude>
                     <dc:Country>Seychelles</dc:Country>
                     <dc:Locality>Aldabra Islands, Picard</dc:Locality>
                  </tax:xmldata>
                  <tax:xid type="specimen" uri="http://antweb.org/specimen.do?name=CASENT0172617-D01"/>
                  <tax:xid type="genbank" uri="http://www.ncbi.nlm.nih.gov/entrez/viewer.fcgi?val=EF610838"/>Aldabra
                  Islands , <tax:locality>
                     <tax:xmldata>
                        <dc:DecimalLatitude>0</dc:DecimalLatitude>
                        <dc:DecimalLongitude>0</dc:DecimalLongitude>
                     </tax:xmldata>Picard</tax:locality>22-26 May-05 (coll: K.Mach &amp; O.Maurel ) CASENT0172617 1
                  m ( LACM ) </tax:collection_event> . </tax:p>
         </tax:div>
      </tax:treatment>
      <tax:p> Check-List of Malagasy <tax:name>
            <tax:xid identifier="urn:lsid:biosci.ohio-state.edu:osuc_concepts:24840" source="HNS"
         />Odontomachus</tax:name> Species </tax:p>
      <tax:p>
         <tax:name>
            <tax:xid identifier="urn:lsid:biosci.ohio-state.edu:osuc_concepts:32984" source="HNS"/>coquereli
         Roger</tax:name> , 1861 </tax:p>
      <tax:p> = <tax:name>
            <tax:xid identifier="urn:lsid:biosci.ohio-state.edu:osuc_concepts:237917" source="HNS"/>coquereli minor
            Emery, 1899</tax:name>
      </tax:p>
      <tax:p>
         <tax:name>
            <tax:xid identifier="urn:lsid:biosci.ohio-state.edu:osuc_concepts:33023" source="HNS"/>troglodytes
         Santschi</tax:name> , 1914 </tax:p>
      <tax:p> = <tax:name>
            <tax:xid identifier="urn:lsid:biosci.ohio-state.edu:osuc_concepts:141474" source="HNS"/>haematodus stanleyi
            Wheeler 1922</tax:name>
      </tax:p>
      <tax:p>
         <tax:name>
            <tax:xid identifier="urn:lsid:biosci.ohio-state.edu:osuc_concepts:33017" source="HNS"/>simillimus
         Smith</tax:name> 1858 </tax:p>
      <tax:p> = <tax:name>
            <tax:xid identifier="urn:lsid:biosci.ohio-state.edu:osuc_concepts:141467" source="HNS"/>haematoda breviceps,
            Crawley 1915</tax:name>
      </tax:p>
      <tax:p> = <tax:name>
            <tax:xid identifier="urn:lsid:biosci.ohio-state.edu:osuc_concepts:141468" source="HNS"/>haematodes
            fuscipennis Forel 1913</tax:name>
      </tax:p>
      <tax:p> = <tax:name>
            <tax:xid identifier="urn:lsid:biosci.ohio-state.edu:osuc_concepts:231820" source="HNS"/>pallidicornis
         Smith</tax:name> , F. 1860 </tax:p>
      <tax:p> Key to workers and queens of Malagasy <tax:name>
            <tax:xid identifier="urn:lsid:biosci.ohio-state.edu:osuc_concepts:24840" source="HNS"
         />Odontomachus</tax:name> (modified from Brown [1:117] </tax:p>
      <tax:p> 1. Head narrow behind eyes; mandible with long, acute apical and preapical teeth; vertex of head coarsely,
         transversely striate............................... <tax:name>
            <tax:xid identifier="urn:lsid:biosci.ohio-state.edu:osuc_concepts:32984" source="HNS"/>coquereli</tax:name>
      </tax:p>
      <tax:p>Head only slightly narrower across vertex than across eyes, with distinct extraocular furrows and temporal
         ridges; apical and preapical teeth of mandible short and blunt; vertex finely striate longitudinally, diverging
         behind ............... 2</tax:p>
      <tax:p> 2. Metasternal process acute, forming paired, slender spines, often unequal in length (Fig. 13a). Petiole
         spine notably bent posteriorly at base...................... <tax:name>
            <tax:xid identifier="urn:lsid:biosci.ohio-state.edu:osuc_concepts:33023" source="HNS"
         />troglodytes</tax:name>
      </tax:p>
      <tax:p> Metasternal process low, rounded (Fig. 13b). Petiole spine slightly curved posteriorly, comma but not
         noticeably bent posteriorly at base of spine................ <tax:name>
            <tax:xid identifier="urn:lsid:biosci.ohio-state.edu:osuc_concepts:33017" source="HNS"/>simillimus</tax:name>
      </tax:p>
      <tax:p> Key to males of Malagasy <tax:name>
            <tax:xid identifier="urn:lsid:biosci.ohio-state.edu:osuc_concepts:24840" source="HNS"
         />Odontomachus</tax:name>
      </tax:p>
      <tax:p> 1. Shortest distance between lateral ocellus and margin of compound eye smaller than maximum length of
         ocellus. Antenna with suberect setae; declivitous surface of propodeum without distinct rugae (Madagascar)
         .......... <tax:name>
            <tax:xid identifier="urn:lsid:biosci.ohio-state.edu:osuc_concepts:32984" source="HNS"/>coquereli</tax:name>
      </tax:p>
      <tax:p>Shortest distance between lateral ocellus and margin of compound eye distinctly greater than maximum length
         of ocellus. Antenna with very short appressed to decumbent setae; declivitous surface of propodeum with
         distinct rugae directed towards margins ............................... 2</tax:p>
      <tax:p> 2. Body brownish yellow. Tarsal claw with small subapical tooth (Madagascar) ......................... <tax:name>
            <tax:xid identifier="urn:lsid:biosci.ohio-state.edu:osuc_concepts:33023" source="HNS"
         />troglodytes</tax:name>
      </tax:p>
      <tax:p> Body blackish or brown. Tarsal claw without subapical tooth (Seychelles)........................... <tax:name>
            <tax:xid identifier="urn:lsid:biosci.ohio-state.edu:osuc_concepts:33017" source="HNS"/>simillimus</tax:name>
      </tax:p>
      <tax:treatment>
         <tax:nomenclature>
            <tax:name>
               <tax:xid identifier="urn:lsid:biosci.ohio-state.edu:osuc_concepts:32984" source="HNS"/>Odontomachus
               coquereli Roger</tax:name>Figures: worker 1b, 10a,b, 13c; queen 10c,d; male 11a,b,e; map 14a</tax:nomenclature>
         <tax:div type="materials_examined">
            <tax:p>Type material:</tax:p>
            <tax:p>
               <tax:name>
                  <tax:xid identifier="urn:lsid:biosci.ohio-state.edu:osuc_concepts:32984" source="HNS"/>Odontomachus
                  coquereli Roger</tax:name> , 1861: 30 [26]. Lectotype: worker, <tax:collection_event>
                  <tax:xmldata>
                     <dc:CatalogNumberText>CASENT0104549</dc:CatalogNumberText>
                     <dc:Country>Madagascar</dc:Country>
                  </tax:xmldata>Madagascar ( <tax:locality>Coquerel</tax:locality> ) ( ZMHB ), present designation
                  [examined] AntWeb CASENT0104549 . </tax:collection_event>
            </tax:p>
            <tax:p>
               <tax:name>
                  <tax:xid identifier="urn:lsid:biosci.ohio-state.edu:osuc_concepts:237917" source="HNS"/>Odontomachus
                  coquereli minor Emery</tax:name> 1899: 273 [27]. Lectotype; worker, <tax:collection_event>
                  <tax:xmldata>
                     <dc:CatalogNumberText>CASENT0102021</dc:CatalogNumberText>
                     <dc:Country>Madagascar</dc:Country>
                  </tax:xmldata>Madagascar , Baie d' Antongil ( <tax:locality>Mocquerys</tax:locality> ) ( MSNG ),
                  present designation [examined] AntWeb CASENT0102021 . </tax:collection_event> Synonymized with <tax:name>
                  <tax:xid identifier="urn:lsid:biosci.ohio-state.edu:osuc_concepts:32984" source="HNS"
               />coquereli</tax:name> by Brown, 1978: 557 [2]. </tax:p>
         </tax:div>
         <tax:div type="description">
            <tax:p>Worker measurements: maximum and minimum based on n = 45 from Madagascar: HL 2.69-3.27, HW (across
               vertex) 1.26- 1.77, HW (across upper eye margin) 1.54-2.02, CI 57-67, EL 0.46-0.55, ML 1.76-2.16, MI
               61-68, SL 3.04-3.96, SI 164-207, WL 4.18-5.11. FL 3.32-4.68, PW 1.11-1.53.</tax:p>
            <tax:p>Queen measurements: maximum and minimum based on n = 5 from Madagascar: HL 2.81-2.94, HW (across
               vertex) 1.39- 1.55, HW (across upper eye margin) 1.83-1.98, CI 62-71, EL 0.45-0.55, ML 1.66-1.81, MI
               59-62, SL 3.07-3.29, SI 155-179, WL 4.35-4.56, FL 3.60-3.84, PW 1.28-1.43. Preapical teeth count 7-10.</tax:p>
            <tax:p>Male measurements: maximum and minimum based on n = 5 from Madagascar: HL 1.11-1.22, HW 1.41-1.57, CI
               128- 134, EL 0.78-0.90, SL 0.30-0.38, SI 21-23, WL 3.38-3.85, FL 2.90-3.16.</tax:p>
         </tax:div>
         <tax:div type="diagnosis">
            <tax:p> Worker Diagnosis: Workers of this species can be easily distinguished from <tax:name>
                  <tax:xid identifier="urn:lsid:biosci.ohio-state.edu:osuc_concepts:33023" source="HNS"
               />troglodytes</tax:name> by their larger size, mandible with long, acute apical and preapical teeth and
               lack of extraocular furrows and temporal ridges on vertex. Brown [2] provides a description and
               additional references. </tax:p>
         </tax:div>
         <tax:div type="distribution">
            <tax:p> Distribution and biology. <tax:name>
                  <tax:xid identifier="urn:lsid:biosci.ohio-state.edu:osuc_concepts:32984" source="HNS"/>O.
               coquereli</tax:name> is endemic to Madagascar and is restricted to eastern and northern montane
               rainforest, lowland rainforest, and littoral forest from 10 to 1325 m (Fig. 10a). It is most abundant at
               mid-elevations in the northeast such as in Marojejy National Park. Nests of <tax:name>
                  <tax:xid identifier="urn:lsid:biosci.ohio-state.edu:osuc_concepts:32984" source="HNS"/>O.
               coquereli</tax:name> are most commonly found in rotten logs and consist of small colonies. Queens of <tax:name>
                  <tax:xid identifier="urn:lsid:biosci.ohio-state.edu:osuc_concepts:32984" source="HNS"
               />coquereli</tax:name> are wingless and very similar to workers; colonies reproduce by fission [28].
               Males are collected in Malaise traps and yellow pan traps. Workers forage on the ground day and night. A
               few times BLF has seen solitary foragers high up on trunks and branches of large trees. It is not clear
               if they are foraging for plant or insect liquids up in the canopy. </tax:p>
            <tax:p>There is notable geographic variation in shape of petiole, sculpture and number of preapical teeth.
               Preapical teeth and denticles range from 7-12. Occasionally, adjacent teeth may be fused at base to form
               a single bidententate tooth. However, there is no consistent concordant pattern to this variation.
               Molecular data are also extremely variable - suggesting that these isolated populations have long been
               separated. Rather than describing these populations as distinct species, we leave them here as a single
               species - a hypothesis that can be tested in the future with subsequent experiments in both the field and
               lab.</tax:p>
            <tax:p>CO1: The barcode region is extremely variable (Fig. 16) - there is evident isolation by distance
               which is largely concordant with the biogeographic regions proposed by Wilme et al. [29].</tax:p>
         </tax:div>
         <tax:div type="diagnosis">
            <tax:p> Diagnostic barcoding loci. <tax:name>
                  <tax:xid identifier="urn:lsid:biosci.ohio-state.edu:osuc_concepts:32984" source="HNS"/>O.
               coquereli</tax:name> : T-96, C-196, T-211, T-280, A-283. </tax:p>
         </tax:div>
         <tax:div type="discussion">
            <tax:p> Discussion: <tax:name>
                  <tax:xid identifier="urn:lsid:biosci.ohio-state.edu:osuc_concepts:32984" source="HNS"/>Odontomachus
                  coquereli</tax:name> from Madagascar, the only species in the genus where winged queens have never
               been found. </tax:p>
            <tax:p> Molet et al. [28] investigated the Marojejy population of <tax:name>
                  <tax:xid identifier="urn:lsid:biosci.ohio-state.edu:osuc_concepts:32984" source="HNS"/>O.
               coquereli</tax:name> , and based on demography, morphometry, allometry and ovarian dissections
               demonstrated that the winged queen caste has been replaced by a wingless reproductive caste and that the
               strategy of colonial reproduction is fission. A single wingless reproductive (ergatoid) was found in each
               colony. The smallest colonies consisted of at least 5 workers and the largest colonies never exceeded 40
               workers, indicating a threshold size at which a colony divides in two daughter colonies. In coIntrast, <tax:name>
                  <tax:xid identifier="urn:lsid:biosci.ohio-state.edu:osuc_concepts:33023" source="HNS"/>O.
               troglodytes</tax:name> reproduces by non-claustral independent foundation and colonies can reach 1300
               workers [30]. As in <tax:name>
                  <tax:xid identifier="urn:lsid:biosci.ohio-state.edu:osuc_concepts:235701" source="HNS"/>A.
               goodmani</tax:name> and <tax:name>
                  <tax:xid identifier="urn:lsid:biosci.ohio-state.edu:osuc_concepts:235700" source="HNS"/>A.
               boltoni</tax:name> , the other species without winged queens - there are deep CO1 divergences between
               different collection localities. </tax:p>
         </tax:div>
         <tax:div type="materials_examined">
            <tax:p> Specimens examined for <tax:name>
                  <tax:xid identifier="urn:lsid:biosci.ohio-state.edu:osuc_concepts:32984" source="HNS"/>Odontomachus
                  coquereli</tax:name> : Specimens from 134 separate collection events from the following 57 localities
               were examined. <tax:collection_event>
                  <tax:xmldata>
                     <dc:Genus>Odontomachus</dc:Genus>
                     <dc:Species>coquereli</dc:Species>
                     <dc:CatalogNumberText>CASENT0043293</dc:CatalogNumberText>
                     <dc:DecimalLatitude>-13.26333</dc:DecimalLatitude>
                     <dc:DecimalLongitude>49.6</dc:DecimalLongitude>
                     <dc:Country>MADAGASCAR</dc:Country>
                     <dc:Locality>Forêt de Binara, 9.4km 235° SW Daraina</dc:Locality>
                  </tax:xmldata>
                  <tax:xid type="specimen" uri="http://antweb.org/specimen.do?name=CASENT0043293-D01"/>
                  <tax:xid type="specimen" uri="http://antweb.org/specimen.do?name=CASENT0043293-D02"/>
                  <tax:xid type="genbank" uri="http://www.ncbi.nlm.nih.gov/entrez/viewer.fcgi?val=EF610909"/>
                  <tax:xid type="genbank" uri="http://www.ncbi.nlm.nih.gov/entrez/viewer.fcgi?val=EF610961"/>MADAGASCAR
                  : Province Antsiranana : <tax:locality>
                     <tax:xmldata>
                        <dc:DecimalLatitude>-13.26333</dc:DecimalLatitude>
                        <dc:DecimalLongitude>49.6</dc:DecimalLongitude>
                     </tax:xmldata>Foret de Binara</tax:locality> , 9.4 km 235° SW <tax:locality>
                     <tax:xmldata>
                        <dc:DecimalLatitude>-13.26333</dc:DecimalLatitude>
                        <dc:DecimalLongitude>49.6</dc:DecimalLongitude>
                     </tax:xmldata>Daraina</tax:locality>
               </tax:collection_event> ; <tax:collection_event>
                  <tax:xmldata>
                     <dc:Genus>Odontomachus</dc:Genus>
                     <dc:Species>coquereli</dc:Species>
                     <dc:CatalogNumberText>BLF1902-01</dc:CatalogNumberText>
                     <dc:DecimalLatitude>-13.97667</dc:DecimalLatitude>
                     <dc:DecimalLongitude>48.42333</dc:DecimalLongitude>
                     <dc:Country>Madagascar</dc:Country>
                     <dc:Locality>R.S. Manongarivo, 12.8 km 228° SW Antanambao</dc:Locality>
                  </tax:xmldata>R.S. Manongarivo , 12.8 km 228° SW <tax:locality>
                     <tax:xmldata>
                        <dc:DecimalLatitude>-13.97667</dc:DecimalLatitude>
                        <dc:DecimalLongitude>48.42333</dc:DecimalLongitude>
                     </tax:xmldata>Antanambao</tax:locality>
               </tax:collection_event> ; <tax:collection_event>
                  <tax:xmldata>
                     <dc:Genus>Odontomachus</dc:Genus>
                     <dc:Species>coquereli</dc:Species>
                     <dc:CatalogNumberText>BLF1938(65)-09</dc:CatalogNumberText>
                     <dc:DecimalLatitude>-13.99833</dc:DecimalLatitude>
                     <dc:DecimalLongitude>48.42833</dc:DecimalLongitude>
                     <dc:Country>Madagascar</dc:Country>
                     <dc:Locality>R.S. Manongarivo, 14.5 km 220° SW Antanambao</dc:Locality>
                  </tax:xmldata>R.S. Manongarivo , 14.5 km 220° SW <tax:locality>
                     <tax:xmldata>
                        <dc:DecimalLatitude>-13.99833</dc:DecimalLatitude>
                        <dc:DecimalLongitude>48.42833</dc:DecimalLongitude>
                     </tax:xmldata>Antanambao</tax:locality>
               </tax:collection_event> ; <tax:collection_event>
                  <tax:xmldata>
                     <dc:Genus>Odontomachus</dc:Genus>
                     <dc:Species>coquereli</dc:Species>
                     <dc:CatalogNumberText>CASENT0170481</dc:CatalogNumberText>
                     <dc:DecimalLatitude>-14.43333</dc:DecimalLatitude>
                     <dc:DecimalLongitude>49.78333</dc:DecimalLongitude>
                     <dc:Country>Madagascar</dc:Country>
                     <dc:Locality>RNI Marojejy, 8 km NW Manantenina</dc:Locality>
                  </tax:xmldata> RNI Marojejy, 8 km NW <tax:locality>
                     <tax:xmldata>
                        <dc:DecimalLatitude>-14.43333</dc:DecimalLatitude>
                        <dc:DecimalLongitude>49.78333</dc:DecimalLongitude>
                     </tax:xmldata>Manantenina</tax:locality>
               </tax:collection_event> ; <tax:collection_event>
                  <tax:xmldata>
                     <dc:CatalogNumberText>CASENT0009409</dc:CatalogNumberText>
                  </tax:xmldata>
                  <tax:xid type="specimen" uri="http://antweb.org/specimen.do?name=CASENT0009409-D01"/>
                  <tax:xid type="genbank" uri="http://www.ncbi.nlm.nih.gov/entrez/viewer.fcgi?val=EF610915"/>Parc
                  National de Marojejy , <tax:locality>Manantenina River</tax:locality> , Figure 10. <tax:name>
                     <tax:xid identifier="urn:lsid:biosci.ohio-state.edu:osuc_concepts:24840" source="HNS"
                  />Odontomachus</tax:name> spp. full face and lateral view. A-B, <tax:name>
                     <tax:xid identifier="urn:lsid:biosci.ohio-state.edu:osuc_concepts:32984" source="HNS"
                  />coquereli</tax:name> worker CASENT0009409</tax:collection_event> . <tax:collection_event>
                  <tax:xmldata>
                     <dc:CatalogNumberText>CASENT0104947</dc:CatalogNumberText>
                  </tax:xmldata> C-D, <tax:name>
                     <tax:xid identifier="urn:lsid:biosci.ohio-state.edu:osuc_concepts:32984" source="HNS"
                  />coquereli</tax:name> ergatoid queen CASENT 0104947</tax:collection_event> . <tax:collection_event>
                  <tax:xmldata>
                     <dc:CatalogNumberText>CASENT0100313</dc:CatalogNumberText>
                  </tax:xmldata> E-F, <tax:name>
                     <tax:xid identifier="urn:lsid:biosci.ohio-state.edu:osuc_concepts:33023" source="HNS"
                  />troglodytes</tax:name> worker CASNET0047308. G-H, <tax:name>
                     <tax:xid identifier="urn:lsid:biosci.ohio-state.edu:osuc_concepts:33023" source="HNS"
                  />troglodytes</tax:name> dealate queen CASENT0100313 . 27.6 km 35° NE Andapa </tax:collection_event> ;
                  <tax:collection_event>Parc National de Marojejy , <tax:locality>Manantenina River</tax:locality> ,
                  28.0 km 38° NE <tax:locality>Andapa</tax:locality>
               </tax:collection_event> ; <tax:collection_event>Parc National de Marojejy ,
                  <tax:locality>AIntranohofa</tax:locality> , 26.6 km 31° NNE <tax:locality>Andapa</tax:locality>
               </tax:collection_event> ; <tax:collection_event>
                  <tax:xmldata>
                     <dc:Genus>Odontomachus</dc:Genus>
                     <dc:Species>coquereli</dc:Species>
                     <dc:CatalogNumberText>CASENT0107134</dc:CatalogNumberText>
                     <dc:DecimalLatitude>-14.67933</dc:DecimalLatitude>
                     <dc:DecimalLongitude>50.18367</dc:DecimalLongitude>
                     <dc:Country>Madagascar</dc:Country>
                     <dc:Locality>Forêt Ambanitaza, 26.1 km 347° Antalaha</dc:Locality>
                  </tax:xmldata>
                  <tax:xid type="specimen" uri="http://antweb.org/specimen.do?name=CASENT0107134-D01"/>
                  <tax:xid type="genbank" uri="http://www.ncbi.nlm.nih.gov/entrez/viewer.fcgi?val=EF610940"/>Foret
                  Ambanitaza , 26.1 km 347° <tax:locality>
                     <tax:xmldata>
                        <dc:DecimalLatitude>-14.67933</dc:DecimalLatitude>
                        <dc:DecimalLongitude>50.18367</dc:DecimalLongitude>
                     </tax:xmldata>Antalaha</tax:locality>
               </tax:collection_event> ; <tax:collection_event>Res. Anjanaharibe-Sud , 6.5 km SSW
                     <tax:locality>Befingotra</tax:locality> , </tax:collection_event> ; <tax:collection_event>
                  <tax:xmldata>
                     <dc:Genus>Odontomachus</dc:Genus>
                     <dc:Species>coquereli</dc:Species>
                     <dc:CatalogNumberText>BLF0995-01</dc:CatalogNumberText>
                     <dc:DecimalLatitude>-15.56667</dc:DecimalLatitude>
                     <dc:DecimalLongitude>50</dc:DecimalLongitude>
                     <dc:Country>Madagascar</dc:Country>
                     <dc:Locality>6.9 km NE Ambanizana, Ambohitsitondroina</dc:Locality>
                  </tax:xmldata>Res. D' Anjanaharibe-Sud , 17 km W <tax:locality>
                     <tax:xmldata>
                        <dc:DecimalLatitude>-15.56667</dc:DecimalLatitude>
                        <dc:DecimalLongitude>50</dc:DecimalLongitude>
                     </tax:xmldata>Andapa</tax:locality>
               </tax:collection_event> ; <tax:collection_event>
                  <tax:xmldata>
                     <dc:Genus>Odontomachus</dc:Genus>
                     <dc:Species>coquereli</dc:Species>
                     <dc:CatalogNumberText>BLF0995-01</dc:CatalogNumberText>
                     <dc:DecimalLatitude>-15.56667</dc:DecimalLatitude>
                     <dc:DecimalLongitude>50</dc:DecimalLongitude>
                     <dc:Country>Madagascar</dc:Country>
                     <dc:Locality>6.9 km NE Ambanizana, Ambohitsitondroina</dc:Locality>
                  </tax:xmldata>Province Toamasina : 6.9 km NE <tax:locality>
                     <tax:xmldata>
                        <dc:DecimalLatitude>-15.56667</dc:DecimalLatitude>
                        <dc:DecimalLongitude>50</dc:DecimalLongitude>
                     </tax:xmldata>Ambanizana</tax:locality> , <tax:locality>
                     <tax:xmldata>
                        <dc:DecimalLatitude>-15.56667</dc:DecimalLatitude>
                        <dc:DecimalLongitude>50</dc:DecimalLongitude>
                     </tax:xmldata>Ambohitsitondroina</tax:locality>
               </tax:collection_event> ; <tax:collection_event>
                  <tax:xmldata>
                     <dc:Genus>Odontomachus</dc:Genus>
                     <dc:Species>coquereli</dc:Species>
                     <dc:CatalogNumberText>CASENT0488698</dc:CatalogNumberText>
                     <dc:DecimalLatitude>-15.17833</dc:DecimalLatitude>
                     <dc:DecimalLongitude>49.635</dc:DecimalLongitude>
                     <dc:Country>Madagascar</dc:Country>
                     <dc:Locality>Montagne d'Anjanaharibe, 19.5 km 27° NNE Ambinanitelo</dc:Locality>
                  </tax:xmldata>Montagne d'Anjanaharibe , 19.5 km 27° NNE <tax:locality>
                     <tax:xmldata>
                        <dc:DecimalLatitude>-15.17833</dc:DecimalLatitude>
                        <dc:DecimalLongitude>49.635</dc:DecimalLongitude>
                     </tax:xmldata>Ambinanitelo</tax:locality>
               </tax:collection_event> ; <tax:collection_event>
                  <tax:xmldata>
                     <dc:Genus>Odontomachus</dc:Genus>
                     <dc:Species>coquereli</dc:Species>
                     <dc:CatalogNumberText>CASENT0495034</dc:CatalogNumberText>
                     <dc:DecimalLatitude>-15.18833</dc:DecimalLatitude>
                     <dc:DecimalLongitude>49.615</dc:DecimalLongitude>
                     <dc:Country>Madagascar</dc:Country>
                     <dc:Locality>Montagne d'Anjanaharibe, 18.0 km 21° NNE Ambinanitelo</dc:Locality>
                  </tax:xmldata>Montagne d'Anjanaharibe , 18.0 km 21 ° NNE <tax:locality>
                     <tax:xmldata>
                        <dc:DecimalLatitude>-15.18833</dc:DecimalLatitude>
                        <dc:DecimalLongitude>49.615</dc:DecimalLongitude>
                     </tax:xmldata>Ambinanitelo</tax:locality>
               </tax:collection_event> ; <tax:collection_event>
                  <tax:xmldata>
                     <dc:Genus>Odontomachus</dc:Genus>
                     <dc:Species>coquereli</dc:Species>
                     <dc:CatalogNumberText>CASENT0049291</dc:CatalogNumberText>
                     <dc:DecimalLatitude>-15.28833</dc:DecimalLatitude>
                     <dc:DecimalLongitude>49.54833</dc:DecimalLongitude>
                     <dc:Country>Madagascar</dc:Country>
                     <dc:Locality>Montagne d'Akirindro 7.6 km 341° NNW Ambinanitelo</dc:Locality>
                  </tax:xmldata>
                  <tax:xid type="specimen" uri="http://antweb.org/specimen.do?name=CASENT0049291-D01"/>
                  <tax:xid type="genbank" uri="http://www.ncbi.nlm.nih.gov/entrez/viewer.fcgi?val=EF610977"/>Montagne
                  d'Akirindro 7.6 km 341° NNW <tax:locality>
                     <tax:xmldata>
                        <dc:DecimalLatitude>-15.28833</dc:DecimalLatitude>
                        <dc:DecimalLongitude>49.54833</dc:DecimalLongitude>
                     </tax:xmldata>Ambinanitelo</tax:locality>
               </tax:collection_event> ; <tax:collection_event>Parc National Masoala ,
                  <tax:locality>Ambanizana</tax:locality>
               </tax:collection_event> ,; <tax:collection_event>
                  <tax:xmldata>
                     <dc:Genus>Odontomachus</dc:Genus>
                     <dc:Species>coquereli</dc:Species>
                     <dc:CatalogNumberText>CASENT0100305</dc:CatalogNumberText>
                     <dc:DecimalLatitude>-15.66667</dc:DecimalLatitude>
                     <dc:DecimalLongitude>49.96667</dc:DecimalLongitude>
                     <dc:Country>Madagascar</dc:Country>
                     <dc:Locality>5.3 km SSE Ambanizana, Andranobe</dc:Locality>
                  </tax:xmldata> 5.3 km SSE <tax:locality>
                     <tax:xmldata>
                        <dc:DecimalLatitude>-15.66667</dc:DecimalLatitude>
                        <dc:DecimalLongitude>49.96667</dc:DecimalLongitude>
                     </tax:xmldata>Ambanizana</tax:locality> , Andranobe </tax:collection_event> ; <tax:collection_event>
                  <tax:xmldata>
                     <dc:Genus>Odontomachus</dc:Genus>
                     <dc:Species>coquereli</dc:Species>
                     <dc:CatalogNumberText>MCZ187.9934w</dc:CatalogNumberText>
                     <dc:DecimalLatitude>-15.69361</dc:DecimalLatitude>
                     <dc:DecimalLongitude>50.18139</dc:DecimalLongitude>
                     <dc:Country>Madagascar</dc:Country>
                     <dc:Locality>1km W Andampibe, Cap Masoala</dc:Locality>
                  </tax:xmldata> 1 km W <tax:locality>
                     <tax:xmldata>
                        <dc:DecimalLatitude>-15.69361</dc:DecimalLatitude>
                        <dc:DecimalLongitude>50.18139</dc:DecimalLongitude>
                     </tax:xmldata>Andampibe</tax:locality> , Cap Masoala</tax:collection_event> ; <tax:collection_event>
                  <tax:xmldata>
                     <dc:Genus>Odontomachus</dc:Genus>
                     <dc:Species>coquereli</dc:Species>
                     <dc:CatalogNumberText>CASENT0069941</dc:CatalogNumberText>
                     <dc:DecimalLatitude>-16.455</dc:DecimalLatitude>
                     <dc:DecimalLongitude>49.7875</dc:DecimalLongitude>
                     <dc:Country>Madagascar</dc:Country>
                     <dc:Locality>Parc National Mananara-Nord, 7.1 km 261° Antanambe</dc:Locality>
                  </tax:xmldata>
                  <tax:xid type="specimen" uri="http://antweb.org/specimen.do?name=CASENT0069941-D01"/>
                  <tax:xid type="genbank" uri="http://www.ncbi.nlm.nih.gov/entrez/viewer.fcgi?val=EF610994"/>Parc
                  National Mananara-Nord , 7.1 km 261 ° <tax:locality>
                     <tax:xmldata>
                        <dc:DecimalLatitude>-16.455</dc:DecimalLatitude>
                        <dc:DecimalLongitude>49.7875</dc:DecimalLongitude>
                     </tax:xmldata>Antanambe</tax:locality>
               </tax:collection_event> ; <tax:collection_event>
                  <tax:xmldata>
                     <dc:Genus>Odontomachus</dc:Genus>
                     <dc:Species>coquereli</dc:Species>
                     <dc:CatalogNumberText>CASENT0066828</dc:CatalogNumberText>
                     <dc:DecimalLatitude>-16.67233</dc:DecimalLatitude>
                     <dc:DecimalLongitude>49.70117</dc:DecimalLongitude>
                     <dc:Country>Madagascar</dc:Country>
                     <dc:Locality>Res. Ambodiriana, 4.8 km 306°Manompana, along Manompana river</dc:Locality>
                  </tax:xmldata>Res. Ambodiriana , 4.8 km 306° <tax:locality>
                     <tax:xmldata>
                        <dc:DecimalLatitude>-16.67233</dc:DecimalLatitude>
                        <dc:DecimalLongitude>49.70117</dc:DecimalLongitude>
                     </tax:xmldata>Manompana</tax:locality> , along Manompana river </tax:collection_event> ; <tax:collection_event>
                  <tax:xmldata>
                     <dc:Genus>Odontomachus</dc:Genus>
                     <dc:Species>coquereli</dc:Species>
                     <dc:CatalogNumberText>CASENT0066835</dc:CatalogNumberText>
                     <dc:DecimalLatitude>-16.9225</dc:DecimalLatitude>
                     <dc:DecimalLongitude>49.88733</dc:DecimalLongitude>
                     <dc:Country>Madagascar</dc:Country>
                     <dc:Locality>Ile Sainte Marie, Forêt Kalalao, 9.9 km 34° Ambodifotatra</dc:Locality>
                  </tax:xmldata>
                  <tax:xid type="specimen" uri="http://antweb.org/specimen.do?name=CASENT0066835-D01"/>
                  <tax:xid type="specimen" uri="http://antweb.org/specimen.do?name=CASENT0066835-D02"/>
                  <tax:xid type="genbank" uri="http://www.ncbi.nlm.nih.gov/entrez/viewer.fcgi?val=EF610983"/>
                  <tax:xid type="genbank" uri="http://www.ncbi.nlm.nih.gov/entrez/viewer.fcgi?val=EF610985"/>Ile Sainte
                  Marie , Foret Kalalao, 9.9 km 34° <tax:locality>
                     <tax:xmldata>
                        <dc:DecimalLatitude>-16.9225</dc:DecimalLatitude>
                        <dc:DecimalLongitude>49.88733</dc:DecimalLongitude>
                     </tax:xmldata>Ambodifotatra</tax:locality>
               </tax:collection_event> ; <tax:collection_event>
                  <tax:xmldata>
                     <dc:Genus>Odontomachus</dc:Genus>
                     <dc:Species>coquereli</dc:Species>
                     <dc:CatalogNumberText>CASENT0049243</dc:CatalogNumberText>
                     <dc:DecimalLatitude>-17.28333</dc:DecimalLatitude>
                     <dc:DecimalLongitude>49.43333</dc:DecimalLongitude>
                     <dc:Country>Madagascar</dc:Country>
                     <dc:Locality>Parcelle E3 Tampolo</dc:Locality>
                  </tax:xmldata> Parcelle E3 <tax:locality>
                     <tax:xmldata>
                        <dc:DecimalLatitude>-17.28333</dc:DecimalLatitude>
                        <dc:DecimalLongitude>49.43333</dc:DecimalLongitude>
                     </tax:xmldata>Tampolo</tax:locality>
               </tax:collection_event> ; <tax:collection_event>
                  <tax:xmldata>
                     <dc:Genus>Odontomachus</dc:Genus>
                     <dc:Species>coquereli</dc:Species>
                     <dc:CatalogNumberText>CASENT0095663</dc:CatalogNumberText>
                     <dc:DecimalLatitude>-17.66667</dc:DecimalLatitude>
                     <dc:DecimalLongitude>49.5</dc:DecimalLongitude>
                     <dc:Country>Madagascar</dc:Country>
                     <dc:Locality>Mahavelona (Foulpointe)</dc:Locality>
                  </tax:xmldata>
                  <tax:xid type="specimen" uri="http://antweb.org/specimen.do?name=CASENT0095663-D01"/>
                  <tax:xid type="specimen" uri="http://antweb.org/specimen.do?name=CASENT0095663-D02"/>
                  <tax:xid type="genbank" uri="http://www.ncbi.nlm.nih.gov/entrez/viewer.fcgi?val=EF610899"/>
                  <tax:xid type="genbank" uri="http://www.ncbi.nlm.nih.gov/entrez/viewer.fcgi?val=EF610931"/>
                  <tax:locality>
                     <tax:xmldata>
                        <dc:DecimalLatitude>-17.66667</dc:DecimalLatitude>
                        <dc:DecimalLongitude>49.5</dc:DecimalLongitude>
                     </tax:xmldata>Mahavelona</tax:locality> ( <tax:locality>
                     <tax:xmldata>
                        <dc:DecimalLatitude>-17.66667</dc:DecimalLatitude>
                        <dc:DecimalLongitude>49.5</dc:DecimalLongitude>
                     </tax:xmldata>Foulpointe</tax:locality> ) </tax:collection_event> ; <tax:collection_event>
                  <tax:xmldata>
                     <dc:Genus>Odontomachus</dc:Genus>
                     <dc:Species>coquereli</dc:Species>
                     <dc:CatalogNumberText>CASENT0095583</dc:CatalogNumberText>
                     <dc:DecimalLatitude>-17.66667</dc:DecimalLatitude>
                     <dc:DecimalLongitude>49.5</dc:DecimalLongitude>
                     <dc:Country>Madagascar</dc:Country>
                     <dc:Locality>Mahavelona (Foulpointe), Forest Andalava</dc:Locality>
                  </tax:xmldata>
                  <tax:locality>
                     <tax:xmldata>
                        <dc:DecimalLatitude>-17.66667</dc:DecimalLatitude>
                        <dc:DecimalLongitude>49.5</dc:DecimalLongitude>
                     </tax:xmldata>Mahavelona</tax:locality> ( <tax:locality>
                     <tax:xmldata>
                        <dc:DecimalLatitude>-17.66667</dc:DecimalLatitude>
                        <dc:DecimalLongitude>49.5</dc:DecimalLongitude>
                     </tax:xmldata>Foulpointe</tax:locality> ), Forest Andalava </tax:collection_event> ; <tax:collection_event>
                  <tax:xmldata>
                     <dc:Genus>Odontomachus</dc:Genus>
                     <dc:Species>coquereli</dc:Species>
                     <dc:CatalogNumberText>CASENT0066854</dc:CatalogNumberText>
                     <dc:DecimalLatitude>-17.88667</dc:DecimalLatitude>
                     <dc:DecimalLongitude>49.2025</dc:DecimalLongitude>
                     <dc:Country>Madagascar</dc:Country>
                     <dc:Locality>Reserve Betampona, Camp Vohitsivalana, 37.1 km 338° Toamasina</dc:Locality>
                  </tax:xmldata>
                  <tax:xid type="specimen" uri="http://antweb.org/specimen.do?name=CASENT0066854-D01"/>
                  <tax:xid type="genbank" uri="http://www.ncbi.nlm.nih.gov/entrez/viewer.fcgi?val=EF610980"/>Reserve
                  Betampona , <tax:locality>
                     <tax:xmldata>
                        <dc:DecimalLatitude>-17.88667</dc:DecimalLatitude>
                        <dc:DecimalLongitude>49.2025</dc:DecimalLongitude>
                     </tax:xmldata>Camp Vohitsivalana</tax:locality> , 37.1 km 338° <tax:locality>
                     <tax:xmldata>
                        <dc:DecimalLatitude>-17.88667</dc:DecimalLatitude>
                        <dc:DecimalLongitude>49.2025</dc:DecimalLongitude>
                     </tax:xmldata>Toamasina</tax:locality>
               </tax:collection_event> ; <tax:collection_event>
                  <tax:xmldata>
                     <dc:Genus>Odontomachus</dc:Genus>
                     <dc:Species>coquereli</dc:Species>
                     <dc:CatalogNumberText>CASENT0066853</dc:CatalogNumberText>
                     <dc:DecimalLatitude>-17.924</dc:DecimalLatitude>
                     <dc:DecimalLongitude>49.19967</dc:DecimalLongitude>
                     <dc:Country>Madagascar</dc:Country>
                     <dc:Locality>Reserve Betampona, Camp Rendrirendry 34.1 km 332° Toamasina</dc:Locality>
                  </tax:xmldata>
                  <tax:xid type="specimen" uri="http://antweb.org/specimen.do?name=CASENT0066853-D01"/>
                  <tax:xid type="specimen" uri="http://antweb.org/specimen.do?name=CASENT0066853-D02"/>
                  <tax:xid type="genbank" uri="http://www.ncbi.nlm.nih.gov/entrez/viewer.fcgi?val=EF610978"/>
                  <tax:xid type="genbank" uri="http://www.ncbi.nlm.nih.gov/entrez/viewer.fcgi?val=EF610979"/>Reserve
                  Betampona , <tax:locality>
                     <tax:xmldata>
                        <dc:DecimalLatitude>-17.924</dc:DecimalLatitude>
                        <dc:DecimalLongitude>49.19967</dc:DecimalLongitude>
                     </tax:xmldata>Camp Rendrirendry</tax:locality> 34.1 km 332° <tax:locality>
                     <tax:xmldata>
                        <dc:DecimalLatitude>-17.924</dc:DecimalLatitude>
                        <dc:DecimalLongitude>49.19967</dc:DecimalLongitude>
                     </tax:xmldata>Toamasina</tax:locality>
               </tax:collection_event> ; <tax:collection_event>
                  <tax:xmldata>
                     <dc:Genus>Odontomachus</dc:Genus>
                     <dc:Species>coquereli</dc:Species>
                     <dc:CatalogNumberText>HJR052-02</dc:CatalogNumberText>
                     <dc:DecimalLatitude>-18.695</dc:DecimalLatitude>
                     <dc:DecimalLongitude>48.81333</dc:DecimalLongitude>
                     <dc:Country>Madagascar</dc:Country>
                     <dc:Locality>F.C. Andriantantely</dc:Locality>
                  </tax:xmldata>
                  <tax:locality>
                     <tax:xmldata>
                        <dc:DecimalLatitude>-18.695</dc:DecimalLatitude>
                        <dc:DecimalLongitude>48.81333</dc:DecimalLongitude>
                     </tax:xmldata>F.C. Andriantantely</tax:locality>
               </tax:collection_event> ; <tax:collection_event>
                  <tax:xmldata>
                     <dc:Genus>Odontomachus</dc:Genus>
                     <dc:Species>coquereli</dc:Species>
                     <dc:CatalogNumberText>CASENT0170572</dc:CatalogNumberText>
                     <dc:DecimalLatitude>-18.95</dc:DecimalLatitude>
                     <dc:DecimalLongitude>48.46667</dc:DecimalLongitude>
                     <dc:Country>Madagascar</dc:Country>
                     <dc:Locality>6km ESE Andasibe (=Perinet)</dc:Locality>
                  </tax:xmldata> 6 km ESE <tax:locality>
                     <tax:xmldata>
                        <dc:DecimalLatitude>-18.95</dc:DecimalLatitude>
                        <dc:DecimalLongitude>48.46667</dc:DecimalLongitude>
                     </tax:xmldata>Andasibe</tax:locality> (= Perinet) </tax:collection_event> ; <tax:collection_event>
                  <tax:xmldata>
                     <dc:Genus>Odontomachus</dc:Genus>
                     <dc:Species>coquereli</dc:Species>
                     <dc:CatalogNumberText>CASENT0170575</dc:CatalogNumberText>
                     <dc:DecimalLatitude>0</dc:DecimalLatitude>
                     <dc:DecimalLongitude>0</dc:DecimalLongitude>
                     <dc:Country>Madagascar</dc:Country>
                     <dc:Locality>Nat. Pk.Ranomafana, Miaranony Forest</dc:Locality>
                  </tax:xmldata>Province Fianarantsoa : Nat. Pk. Ranomafana, <tax:locality>
                     <tax:xmldata>
                        <dc:DecimalLatitude>0</dc:DecimalLatitude>
                        <dc:DecimalLongitude>0</dc:DecimalLongitude>
                     </tax:xmldata>Miaranony Forest</tax:locality>
               </tax:collection_event> ; <tax:collection_event>
                  <tax:xmldata>
                     <dc:Genus>Odontomachus</dc:Genus>
                     <dc:Species>coquereli</dc:Species>
                     <dc:CatalogNumberText>MCZ.9932w</dc:CatalogNumberText>
                     <dc:DecimalLatitude>0</dc:DecimalLatitude>
                     <dc:DecimalLongitude>0</dc:DecimalLongitude>
                     <dc:Country>Madagascar</dc:Country>
                     <dc:Locality>Ranomafana Nat. Park, Valoloaka forest</dc:Locality>
                  </tax:xmldata>Ranomafana Nat. Park , <tax:locality>
                     <tax:xmldata>
                        <dc:DecimalLatitude>0</dc:DecimalLatitude>
                        <dc:DecimalLongitude>0</dc:DecimalLongitude>
                     </tax:xmldata>Valoloaka forest</tax:locality>
               </tax:collection_event> ; <tax:collection_event>
                  <tax:xmldata>
                     <dc:Genus>Odontomachus</dc:Genus>
                     <dc:Species>coquereli</dc:Species>
                     <dc:CatalogNumberText>CASENT0009489</dc:CatalogNumberText>
                     <dc:DecimalLatitude>-21.8275</dc:DecimalLatitude>
                     <dc:DecimalLongitude>47.33889</dc:DecimalLongitude>
                     <dc:Country>Madagascar</dc:Country>
                     <dc:Locality>Forêt d'Ambalagoavy Nord, Ikongo, Ambatombe</dc:Locality>
                  </tax:xmldata>Foret d'Ambalagoavy Nord , <tax:locality>
                     <tax:xmldata>
                        <dc:DecimalLatitude>-21.8275</dc:DecimalLatitude>
                        <dc:DecimalLongitude>47.33889</dc:DecimalLongitude>
                     </tax:xmldata>Ikongo</tax:locality> , <tax:locality>
                     <tax:xmldata>
                        <dc:DecimalLatitude>-21.8275</dc:DecimalLatitude>
                        <dc:DecimalLongitude>47.33889</dc:DecimalLongitude>
                     </tax:xmldata>Ambatombe</tax:locality>
               </tax:collection_event> ; <tax:collection_event>
                  <tax:xmldata>
                     <dc:Genus>Odontomachus</dc:Genus>
                     <dc:Species>coquereli</dc:Species>
                     <dc:CatalogNumberText>BLF0693-01</dc:CatalogNumberText>
                     <dc:DecimalLatitude>-22.21667</dc:DecimalLatitude>
                     <dc:DecimalLongitude>47.01667</dc:DecimalLongitude>
                     <dc:Country>Madagascar</dc:Country>
                     <dc:Locality>45km S. Ambalavao</dc:Locality>
                  </tax:xmldata> 45 km S. <tax:locality>
                     <tax:xmldata>
                        <dc:DecimalLatitude>-22.21667</dc:DecimalLatitude>
                        <dc:DecimalLongitude>47.01667</dc:DecimalLongitude>
                     </tax:xmldata>Ambalavao</tax:locality>
               </tax:collection_event> ; <tax:collection_event>Res. Andringitra , 43 km S
                  <tax:locality>Ambalavao</tax:locality>
               </tax:collection_event> . </tax:p>
         </tax:div>
      </tax:treatment>
      <tax:treatment>
         <tax:nomenclature>
            <tax:name>
               <tax:xid identifier="urn:lsid:biosci.ohio-state.edu:osuc_concepts:33017" source="HNS"/>Odontomachus
               simillimus Smith</tax:name> : Figures: worker 12a,b, 13b; queen 12c,d; male 12e,f;</tax:nomenclature>
         <tax:div type="materials_examined">
            <tax:p>Type material:</tax:p>
            <tax:p>
               <tax:name>
                  <tax:xid identifier="urn:lsid:biosci.ohio-state.edu:osuc_concepts:33017" source="HNS"/>Odontomachus
                  simillimus Smith</tax:name> , 1858: 80 [31]. Type locality: Fiji Islands [not examined]. Junior
               synonym of <tax:name>
                  <tax:xid identifier="urn:lsid:biosci.ohio-state.edu:osuc_concepts:32990" source="HNS"
               />haematodus</tax:name> by Roger, 1861: 24 [26]; revived from synonymy by Wilson, 1959: 499 [32]. </tax:p>
            <tax:p>
               <tax:name>
                  <tax:xid identifier="urn:lsid:biosci.ohio-state.edu:osuc_concepts:141467" source="HNS"/>Odontomachus
                  haematoda var. breviceps, Crawley</tax:name> , 1915: 239 [33]. Type locality: <tax:collection_event>
                  <tax:xmldata>
                     <dc:Country>Australia</dc:Country>
                  </tax:xmldata>Christmas Island , Australia ( BMNH ) [not examined]. Synonymized with <tax:name>
                     <tax:xid identifier="urn:lsid:biosci.ohio-state.edu:osuc_concepts:33017" source="HNS"
                  />simillimus</tax:name> by Brown, 1976: 106 [1]. </tax:collection_event>
            </tax:p>
            <tax:p>
               <tax:name>
                  <tax:xid identifier="urn:lsid:biosci.ohio-state.edu:osuc_concepts:141468" source="HNS"/>Odontomachus
                  haematodes var. fuscipennis Forel</tax:name> 1913: 19 [34].Type locality: Peradeniya, Sri Lanka
               (MNHB?) [not examined]. Synonymized with <tax:name>
                  <tax:xid identifier="urn:lsid:biosci.ohio-state.edu:osuc_concepts:33017" source="HNS"
               />simillimus</tax:name> by Wilson, 1959: 499 [32]. </tax:p>
            <tax:p>
               <tax:name>
                  <tax:xid identifier="urn:lsid:biosci.ohio-state.edu:osuc_concepts:141469" source="HNS"/>Ponera
                  pallidicornis Smith</tax:name> , F. 1860: 73 [35]. Type locality: <tax:collection_event>
                  <tax:xmldata>
                     <dc:Country>Makassar</dc:Country>
                  </tax:xmldata>Makassar , Celebes ( BMNH ) [not examined] </tax:collection_event> . Synonymized with <tax:name>
                  <tax:xid identifier="urn:lsid:biosci.ohio-state.edu:osuc_concepts:33017" source="HNS"
               />simillimus</tax:name> by Brown, 1976: 106 [1]. </tax:p>
         </tax:div>
         <tax:div type="description">
            <tax:p>Worker measurements: maximum and minimum based on n = 10 from Madagascar: HL 2.33-2.63, HW (across
               vertex) 1.64- 2.03, HW (across upper eye margin) 1.77-2.06, CI 75-81, EL 0.20-0.23, ML 1.14-1.28, MI
               48-51, SL 2.16-2.43, SI 109-123, WL 2.62-3.06. FL 2.29-2.56, PW 1.02-1.24.</tax:p>
            <tax:p>Queen measurements: maximum and minimum based on n = 5 from Madagascar: HL 2.37-2.55, HW (across
               vertex) 1.79- 2.03, HW (across upper eye margin) 1.87-2.13, CI 79-84, EL 0.49-0.53, ML 1.17-1.30, MI
               49-52, SL 2.15-2.38, SI 111-118, WL 3.13-3.19. FL 2.36-2.58.</tax:p>
            <tax:p>Male measurements: maximum and minimum based on n = 1 from Madagascar: HL 0.89, HW 1.19, CI 133, EL
               0.59, SL 0.19, SI 16, WL 2.44. FL 1.73.</tax:p>
         </tax:div>
         <tax:div type="diagnosis">
            <tax:p> Worker diagnosis: Workers and males are very similar in morphology and size to <tax:name>
                  <tax:xid identifier="urn:lsid:biosci.ohio-state.edu:osuc_concepts:33023" source="HNS"
               />troglodytes</tax:name> Bivariate plots of metric measurements did not distinguish the two species.
               Workers and queen have fine, glossy dorsal striation on head and mesosoma. Metasternal process low and
               rounded (Fig. 13b). Metasternal process can be viewed in mounted specimens by removing a hind leg and
               coxa. Brown [1] provides a description and additional references. </tax:p>
         </tax:div>
         <tax:div type="distribution">
            <tax:p> Distribution and biology. Known though most of the literature as ''O. haematodes'' (Linnaeus) 1758
               which is a different species. Forel's [25:159] record of ''O. haematodes'' from Seychelles, Mahe most
               likely refers to <tax:name>
                  <tax:xid identifier="urn:lsid:biosci.ohio-state.edu:osuc_concepts:33017" source="HNS"
               />simillimus</tax:name> . </tax:p>
            <tax:p> Found in clearings and secondary growth throughout the IndoPacific. The records from the Seychelles
               clearly represent an introduction. <tax:name>
                  <tax:xid identifier="urn:lsid:biosci.ohio-state.edu:osuc_concepts:33017" source="HNS"/>O.
               simillimus</tax:name> is not known from Madagascar and may have difficulty in establishing on Madagascar
               because of the presence of the morphologically and ecologically similar <tax:name>
                  <tax:xid identifier="urn:lsid:biosci.ohio-state.edu:osuc_concepts:33023" source="HNS"/>O.
               troglodytes</tax:name> . </tax:p>
            <tax:p> CO1. The average within species CO1 divergence for <tax:name>
                  <tax:xid identifier="urn:lsid:biosci.ohio-state.edu:osuc_concepts:33017" source="HNS"/>O.
               simillimus</tax:name> was 3.212% with much variation between islands (Max 5.786, SE = 0.273).
               Importantly, although bivariate plots of worker measurements do not reliably separate <tax:name>
                  <tax:xid identifier="urn:lsid:biosci.ohio-state.edu:osuc_concepts:33017" source="HNS"/>O.
               simillimus</tax:name> from the ecologically similar <tax:name>
                  <tax:xid identifier="urn:lsid:biosci.ohio-state.edu:osuc_concepts:33023" source="HNS"/>O.
               troglodytes</tax:name> , the two species are, on average, 7-8% divergent within the CO1 barcode. </tax:p>
         </tax:div>
         <tax:div type="diagnosis">
            <tax:p> Diagnostic barcoding loci. <tax:name>
                  <tax:xid identifier="urn:lsid:biosci.ohio-state.edu:osuc_concepts:33017" source="HNS"/>O.
               simillimus</tax:name> : C-265, T-267, T- 528. </tax:p>
         </tax:div>
         <tax:div type="materials_examined">
            <tax:p> Specimens examined for <tax:name>
                  <tax:xid identifier="urn:lsid:biosci.ohio-state.edu:osuc_concepts:33017" source="HNS"/>Odontomachus
                  simillimus</tax:name> : </tax:p>
            <tax:p>Additional details are provided for the specimens from Seychelles.</tax:p>
            <tax:p>
               <tax:collection_event>
                  <tax:xmldata>
                     <dc:Country>INDONESIA</dc:Country>
                  </tax:xmldata>INDONESIA : Irian Jaya , <tax:locality>Maffin Bay</tax:locality> ; PT. Freeport
                  Concession, <tax:locality>Siewa Camp</tax:locality>
               </tax:collection_event> ; <tax:collection_event>
                  <tax:xmldata>
                     <dc:Country>PAPUA NEW GUINEA</dc:Country>
                  </tax:xmldata>PAPUA NEW GUINEA : Los Negros , <tax:locality>Admiralty Islands</tax:locality>
               </tax:collection_event> ; <tax:collection_event>Milne Bay , <tax:locality>Morobe</tax:locality> ,
                     <tax:locality>Finschhafen</tax:locality> , <tax:locality>Biak Island</tax:locality>
               </tax:collection_event> ; <tax:collection_event>
                  <tax:xmldata>
                     <dc:Country>PHILIPPINES</dc:Country>
                  </tax:xmldata>PHILIPPINES : Leyte , <tax:locality>Tacloban</tax:locality>
               </tax:collection_event> ; <tax:collection_event>
                  <tax:xmldata>
                     <dc:Genus>Odontomachus</dc:Genus>
                     <dc:Species>simillimus</dc:Species>
                     <dc:CatalogNumberText>CASENT0172666</dc:CatalogNumberText>
                     <dc:DecimalLatitude>0</dc:DecimalLatitude>
                     <dc:DecimalLongitude>0</dc:DecimalLongitude>
                     <dc:Country>Seychelles</dc:Country>
                     <dc:Locality>Silhouette Island, Grande Barbe</dc:Locality>
                  </tax:xmldata>SEYCHELLES : Silhouette Island , <tax:locality>
                     <tax:xmldata>
                        <dc:DecimalLatitude>0</dc:DecimalLatitude>
                        <dc:DecimalLongitude>0</dc:DecimalLongitude>
                     </tax:xmldata>Grande Barbe</tax:locality> , 7/22-23/2000 , J.Gerlach</tax:collection_event> ; <tax:collection_event>
                  <tax:xmldata>
                     <dc:Genus>Odontomachus</dc:Genus>
                     <dc:Species>simillimus</dc:Species>
                     <dc:CatalogNumberText>CASENT0172667</dc:CatalogNumberText>
                     <dc:DecimalLatitude>0</dc:DecimalLatitude>
                     <dc:DecimalLongitude>0</dc:DecimalLongitude>
                     <dc:Country>Seychelles</dc:Country>
                     <dc:Locality>Silhouette Island, Jardin Marron</dc:Locality>
                  </tax:xmldata>
                  <tax:xid type="specimen" uri="http://antweb.org/specimen.do?name=CASENT0172667-D01"/>
                  <tax:xid type="genbank" uri="http://www.ncbi.nlm.nih.gov/entrez/viewer.fcgi?val=EF999927"/>Silhouette
                  Island , <tax:locality>
                     <tax:xmldata>
                        <dc:DecimalLatitude>0</dc:DecimalLatitude>
                        <dc:DecimalLongitude>0</dc:DecimalLongitude>
                     </tax:xmldata>Jardin Marron</tax:locality> , 7/5/2000 , J.Gerlach</tax:collection_event> ; <tax:collection_event>
                  <tax:xmldata>
                     <dc:Country>SOLOMON ISLANDS</dc:Country>
                  </tax:xmldata>SOLOMON ISLANDS : Kungana Bay , <tax:locality>Rennell Island</tax:locality>
               </tax:collection_event> ; <tax:collection_event>Guadalcanal , <tax:locality>Tenaru River</tax:locality>
               </tax:collection_event> ; <tax:collection_event>Kungana Bay , <tax:locality>Rennell Island</tax:locality>
                  , <tax:locality>Anuda Island</tax:locality>
               </tax:collection_event> ; <tax:collection_event> NW end of <tax:locality>Bellona Island</tax:locality>
               </tax:collection_event> ; <tax:collection_event>Tevia Bay , <tax:locality>Vanikoro Island</tax:locality>
                  , <tax:locality>Santa Cruz Islands</tax:locality>
               </tax:collection_event> ; <tax:collection_event>Mohawk Bay , <tax:locality>Matema Island</tax:locality> ,
                     <tax:locality>Santa Cruz Islands</tax:locality> , <tax:locality>Pavuvu</tax:locality> ,
                     <tax:locality>Russell Island</tax:locality>
               </tax:collection_event> ; <tax:collection_event>
                  <tax:xmldata>
                     <dc:Country>VANUATU</dc:Country>
                  </tax:xmldata>VANUATU : <tax:locality>Espiritu Santo Island</tax:locality>
               </tax:collection_event> . </tax:p>
         </tax:div>
      </tax:treatment>
      <tax:treatment>
         <tax:nomenclature>
            <tax:name>
               <tax:xid identifier="urn:lsid:biosci.ohio-state.edu:osuc_concepts:33023" source="HNS"/>Odontomachus
               troglodytes Santschi</tax:name>Figures: worker 10e,f, 13a; queen 10g,h; male 11c,d,f; map 14b</tax:nomenclature>
         <tax:div type="materials_examined">
            <tax:p> Type material: <tax:name>
                  <tax:xid identifier="urn:lsid:biosci.ohio-state.edu:osuc_concepts:141475" source="HNS"/>Odontomachus
                  haematodes troglodytes Santschi</tax:name> , 1914: 58 [36]. Lectotype worker: <tax:collection_event>
                  <tax:xmldata>
                     <dc:CatalogNumberText>CASENT0101134</dc:CatalogNumberText>
                     <dc:Country>Kenya</dc:Country>
                  </tax:xmldata>Kenya , <tax:locality>Shimoni</tax:locality> cave ( NHMB ), designated by Brown, 1976:
                  106 [2] [examined] AntWeb CASENT0101134 . </tax:collection_event> Raised to species Brown, 1976: 106
               [1]. </tax:p>
            <tax:p>
               <tax:name>
                  <tax:xid identifier="urn:lsid:biosci.ohio-state.edu:osuc_concepts:141474" source="HNS"/>Odontomachus
                  haematodus stanleyi Wheeler</tax:name> , 1922: 102 [37]. Type worker: DRC ( <tax:collection_event>
                  <tax:xmldata>
                     <dc:CatalogNumberText>CASENT0104653</dc:CatalogNumberText>
                     <dc:DecimalLatitude>0.5</dc:DecimalLatitude>
                     <dc:DecimalLongitude>25.166666</dc:DecimalLongitude>
                     <dc:Country>Zaire</dc:Country>
                  </tax:xmldata>Zaire ) <tax:locality>
                     <tax:xmldata>
                        <dc:DecimalLatitude>0.5</dc:DecimalLatitude>
                        <dc:DecimalLongitude>25.166666</dc:DecimalLongitude>
                     </tax:xmldata>Stanleyville</tax:locality> , 25° 10'E , 0°30'NFeb 1915 , ( AMNH ) [examined] AntWeb
                  CASENT0104653</tax:collection_event> , <tax:collection_event>
                  <tax:xmldata>
                     <dc:CatalogNumberText>CASENT0104654</dc:CatalogNumberText>
                     <dc:DecimalLatitude>0.5</dc:DecimalLatitude>
                     <dc:DecimalLongitude>25.166666</dc:DecimalLongitude>
                     <dc:Country>Zaire</dc:Country>
                  </tax:xmldata>CASENT0104654 . </tax:collection_event> Synonymized with <tax:name>
                  <tax:xid identifier="urn:lsid:biosci.ohio-state.edu:osuc_concepts:33023" source="HNS"
               />troglodytes</tax:name> by Brown, 1976: 106 [1]. </tax:p>
         </tax:div>
         <tax:div type="description">
            <tax:p>Worker measurements: maximum and minimum based on n = 15 from Madagascar: HL 2.23-2.66, HW (across
               vertex) 1.56- 1.92, HW (across upper eye margin) 1.69-1.98, CI 74-78, EL 0.40-0.47, ML 1.13-1.33, MI
               45-54, SL 2.07-2.42, SI 117-127, WL 2.61-3.07. FL 2.28-2.65, PW 1.02-1.19.</tax:p>
            <tax:p> The specimens from Madagascar are notably smaller than specimens in CAS collection from South Africa
               , ceIntral Africa and Sao Tome. Maximum and minimum measurements based on n = 5: HL 2.52-2.94, HW (across
               vertex) 1.81-2.25, HW (across upper eye margin) 1.94-2.31, CI 74-79, EL 0.41-0.51, ML 1.19- 1.38, MI
               47-49, SL 2.24-2.53, SI 110-122, WL 2.88-3.23. FL 2.42-2.91, PW 1.13-1.36. </tax:p>
            <tax:p>Queen measurements: maximum and minimum based on n = 5 from Madagascar: HL 2.59-2.74, HW (across
               vertex) 1.99- 2.19, HW (across upper eye margin) 2.05-2.18, CI 78-79, EL 0.56-0.59, ML 1.39-1.44, MI
               52-55, SL 2.36-2.52, SI 112-119, WL 3.18-3.49. FL 2.67-2.76.</tax:p>
            <tax:p>Male measurements: maximum and minimum based on n = 5 from Madagascar: HL 1.00-1.04, HW 1.30-1.35, CI
               127- 133, EL 0.68-0.70, SL 0.22-0.26, SI 17-19, WL 2.52-2.59. FL 1.80-1.88</tax:p>
         </tax:div>
         <tax:div type="diagnosis">
            <tax:p> Worker Diagnosis: Workers of this species can be easily distinguished from <tax:name>
                  <tax:xid identifier="urn:lsid:biosci.ohio-state.edu:osuc_concepts:32984" source="HNS"
               />coquereli</tax:name> by their smaller size, distinct extraocular furrows and temporal ridges on vertex
               and short and blunt mandibular teeth. Brown (1976) provides additional description and references.
            </tax:p>
         </tax:div>
         <tax:div type="distribution">
            <tax:p> Distribution and biology. <tax:name>
                  <tax:xid identifier="urn:lsid:biosci.ohio-state.edu:osuc_concepts:33023" source="HNS"/>O.
               troglodytes</tax:name> was first reported from Madagascar by Andre [38:290] as <tax:name>
                  <tax:xid identifier="urn:lsid:biosci.ohio-state.edu:osuc_concepts:187812" source="HNS"/>O. haematodes
                  (Linnaeus)</tax:name> . African and Malagasy records of <tax:name>
                  <tax:xid identifier="urn:lsid:biosci.ohio-state.edu:osuc_concepts:187812" source="HNS"
               />haematodes</tax:name> actually refer to <tax:name>
                  <tax:xid identifier="urn:lsid:biosci.ohio-state.edu:osuc_concepts:33023" source="HNS"
               />troglodytes</tax:name> . In Madagascar, <tax:name>
                  <tax:xid identifier="urn:lsid:biosci.ohio-state.edu:osuc_concepts:33023" source="HNS"
               />troglodytes</tax:name> is widespread throughout the east in secondary habitats, including coastal
               scrub, eucalyptus </tax:p>
            <tax:p>Map shows major ecoregions: east (light gray): rainforest, ceIntral (dark gray): montane forest; west
               (white): tropical dry forest; southwest (medium gray): desert spiny bush thicket.
               doi:10.1371/journal.pone.0001787.g014</tax:p>
            <tax:p> plantations, littoral forest, and rainforest below 800 m elevation. This species is also widespread
               across sub-Saharan Africa in second growth forests and open habitats. Forel [25:159] recorded <tax:name>
                  <tax:xid identifier="urn:lsid:biosci.ohio-state.edu:osuc_concepts:24840" source="HNS"
               />Odontomachus</tax:name> (as <tax:name>
                  <tax:xid identifier="urn:lsid:biosci.ohio-state.edu:osuc_concepts:187812" source="HNS"
               />haematodes</tax:name> ) from Seychelles. These specimens have not been examined but probably refer to <tax:name>
                  <tax:xid identifier="urn:lsid:biosci.ohio-state.edu:osuc_concepts:33017" source="HNS"/>O.
               simillimus</tax:name> and not <tax:name>
                  <tax:xid identifier="urn:lsid:biosci.ohio-state.edu:osuc_concepts:33023" source="HNS"
               />troglodytes</tax:name> . </tax:p>
            <tax:p> Because of its preference of secondary habitats, it is possible that <tax:name>
                  <tax:xid identifier="urn:lsid:biosci.ohio-state.edu:osuc_concepts:33023" source="HNS"
               />troglodytes</tax:name> in Madagascar is a recent colonist from Africa, possibly introduced by humans.
               This is in coIntrast to <tax:name>
                  <tax:xid identifier="urn:lsid:biosci.ohio-state.edu:osuc_concepts:32984" source="HNS"
               />coquereli</tax:name> which is most closely related to Melanesian species in the tyrannicus group. </tax:p>
            <tax:p> Our collections in Madagascar were focused primarily on less disturbed habitats, thus the
               distribution map (Fig. 10b) probably does not reflect the full extent of its range. <tax:name>
                  <tax:xid identifier="urn:lsid:biosci.ohio-state.edu:osuc_concepts:33023" source="HNS"/>O.
               troglodytes</tax:name> was most often recorded nesting in rotten logs (30 collection records) followed by
               sifted litter (15). Males were collected at light, malaise traps, and yellow pan traps. </tax:p>
            <tax:p> A lab colony was kept for a number of months and thrived on a diet of crickets, producing numerous
               larvae, brood, and males. The trap jaw behavior is very similar to that of <tax:name>
                  <tax:xid identifier="urn:lsid:biosci.ohio-state.edu:osuc_concepts:32974" source="HNS"/>O.
               bauri</tax:name> [39, Fisher unpublished]. When disturbed, the specimen use trap jaw propulsion to
               ''jump'' away. </tax:p>
            <tax:p> CO1. Shallow iIntraspecific and deep interspecific divergences between <tax:name>
                  <tax:xid identifier="urn:lsid:biosci.ohio-state.edu:osuc_concepts:33023" source="HNS"/>O.
[truncated: 93,358 more chars]
